# Supplementary material for: N′-[(E)-1-(5-Chloro-2-hy­droxy­phen­yl)ethyl­idene]pyridine-3-carbohydrazide monohydrate
Source: Acta Crystallogr Sect E Struct Rep Online. 2010 Jun 30;66(Pt 7):o1880. doi: 10.1107/S1600536810025213 (PMC3006986; doi:10.1107/S1600536810025213)
Supplement: Supplementary file 1 [file e-66-o1880-sup1.cif]

##############################################################################
###                                                                        ###
###        Electronic paper (Acta Crystallographica Section E)             ###
###                                                                        ###
##############################################################################
#                                                                            #
# This CIF contains the data in a paper accepted for publication in Acta     #
# Crystallographica Section E. It conforms to the requirements of Notes      #
# for Authors for Section E, and has been peer reviewed under the auspices   #
# of the IUCr Commission on Journals.                                        #
#                                                                            #
# Full details of the Crystallographic Information File format               #
# are given in the paper "The Crystallographic Information File (CIF):       #
# a New Standard Archive File for Crystallography" by S. R. Hall, F. H.      #
# Allen and I. D. Brown [Acta Cryst. (1991), A47, 655-685].                  #
#                                                                            #
# The current version of the core CIF dictionary is obtainable from          #
# ftp://ftp.iucr.org/pub/cif_core.dic. The current version number is 2.4.    #
#                                                                            #
# Software is freely available for graphical display of the structure(s) in  #
# this CIF.  For information consult the CIF home page http://www.iucr.org/  #
# cif/home.html                                                              #
#                                                                            #
# This file may be used for bona fide research purposes within the           #
# scientific community so long as proper attribution is given to the journal # 
# article from which it was obtained.                                        #
#                                                                            #
##############################################################################
                                             
data_global
_audit_creation_method     ?
_journal_date_recd_electronic     2010-06-26
_journal_date_accepted     2010-06-27
_journal_name_full     'Acta Crystallographica, Section E'
_journal_year     2010
_journal_volume     66
_journal_issue      7
_journal_page_first     o1880
_journal_page_last     o1880
_journal_paper_category     QO
_journal_coeditor_code     HB5528
_publ_contact_author
;
Muhammad Nawaz Tahir
University of Sargodha
Department of Physics
Sargodha
Pakistan
;
_publ_contact_author_email     'dmntahir_uos@yahoo.com'
_publ_contact_author_fax     '0092 48 32 22 121'
_publ_contact_author_phone     '0092 48 92 30 914'
_publ_section_title
;\
<i>N</i>'-[(<i>E</i>)-1-(5-Chloro-2-hydroxyphenyl)ethylidene]pyridine-3-\
carbohydrazide monohydrate
;
loop_
    _publ_author_name
    _publ_author_address
    'Abid Hussain'
;
Department of Chemistry
Bahauddin Zakariya University
Multan 60800
Pakistan
;
    'Zahid Shafiq'
;
Department of Chemistry
Bahauddin Zakariya University
Multan 60800
Pakistan
;
    'Tahir, M. Nawaz'
;
Department of Physics
University of Sargodha
Sargodha
Pakistan
;
    'Muhammad Yaqub'
;
Department of Chemistry
Bahauddin Zakariya University
Multan 60800
Pakistan
;
data_I
_audit_creation_method     SHELXL-97
_chemical_name_systematic
;
<i>N</i>'-[(<i>E</i>)-1-(5-Chloro-2-hydroxyphenyl)ethylidene]pyridine-3-
carbohydrazide monohydrate
;
_chemical_name_common     ?
_chemical_formula_moiety     'C14 H12 Cl N3 O2, H2 O'
_chemical_formula_sum     'C14 H14 Cl N3 O3'
_chemical_formula_iupac     'C14 H12 Cl N3 O2, H2 O'
_chemical_formula_weight     307.73
_symmetry_cell_setting     triclinic
_symmetry_space_group_name_H-M     'P -1'
_symmetry_space_group_name_Hall     '-P 1'
loop_
    _symmetry_equiv_pos_site_id
    _symmetry_equiv_pos_as_xyz
    1 x,y,z
    2 -x,-y,-z
_cell_length_a     7.1693(5)
_cell_length_b     7.4964(4)
_cell_length_c     14.5966(9)
_cell_angle_alpha     90.138(2)
_cell_angle_beta     95.8350(10)
_cell_angle_gamma     115.755(2)
_cell_volume     701.94(8)
_cell_formula_units_Z     2
_cell_measurement_reflns_used     1770
_cell_measurement_theta_min     2.62
_cell_measurement_theta_max     28.36
_cell_measurement_temperature     296(2)
_exptl_crystal_description     needle
_exptl_crystal_colour     'light brown'
_exptl_crystal_size_max     0.28
_exptl_crystal_size_mid     0.18
_exptl_crystal_size_min     0.14
_exptl_crystal_density_diffrn     1.456
_exptl_crystal_density_meas     ?
_exptl_crystal_density_method     'not measured'
_exptl_crystal_F_000     320
_exptl_absorpt_coefficient_mu     0.286
_exptl_absorpt_correction_type     multi-scan
_exptl_absorpt_process_details     '(SADABS; Bruker, 2005)'
_exptl_absorpt_correction_T_min     0.942
_exptl_absorpt_correction_T_max     0.959
_exptl_special_details
;
;
_diffrn_ambient_temperature     296(2)
_diffrn_radiation_type     MoK\a
_diffrn_radiation_wavelength     0.71073
_diffrn_radiation_source     'fine-focus sealed tube'
_diffrn_radiation_monochromator     graphite
_diffrn_measurement_device_type     'Bruker Kappa APEXII CCD'
_diffrn_measurement_method     \w
_diffrn_detector_area_resol_mean     8.20
_diffrn_reflns_number     10105
_diffrn_reflns_av_R_equivalents     0.0272
_diffrn_reflns_av_sigmaI/netI     0.0250
_diffrn_reflns_theta_min     2.81
_diffrn_reflns_theta_max     25.25
_diffrn_reflns_theta_full     25.25
_diffrn_measured_fraction_theta_max     0.979
_diffrn_measured_fraction_theta_full     0.979
_diffrn_reflns_limit_h_min     -8
_diffrn_reflns_limit_h_max     8
_diffrn_reflns_limit_k_min     -8
_diffrn_reflns_limit_k_max     8
_diffrn_reflns_limit_l_min     -16
_diffrn_reflns_limit_l_max     17
_diffrn_standards_number     0
_diffrn_standards_interval_count     ?
_diffrn_standards_interval_time     ?
_diffrn_standards_decay_%     ?
_refine_special_details
;
Refinement of <i>F</i>^2^ against ALL reflections. The weighted <i>R</i>-factor
<i>wR</i> and goodness of fit <i>S</i> are based on <i>F</i>^2^, conventional
<i>R</i>-factors <i>R</i> are based on <i>F</i>, with <i>F</i> set to zero for
negative <i>F</i>^2^. The threshold expression of <i>F</i>^2^ >
\s(<i>F</i>^2^) is used only for calculating <i>R</i>-factors(gt) <i>etc</i>.
and is not relevant to the choice of reflections for refinement.
<i>R</i>-factors based on <i>F</i>^2^ are statistically about twice as large
as those based on <i>F</i>, and <i>R</i>- factors based on ALL data will be
even larger.
;
_reflns_number_total     2491
_reflns_number_gt     2151
_reflns_threshold_expression     I>2\s(I)
_refine_ls_structure_factor_coef     Fsqd
_refine_ls_matrix_type     full
_refine_ls_R_factor_all     0.0537
_refine_ls_R_factor_gt     0.0470
_refine_ls_wR_factor_gt     0.1309
_refine_ls_wR_factor_ref     0.1346
_refine_ls_goodness_of_fit_ref     1.173
_refine_ls_restrained_S_all     1.173
_refine_ls_number_reflns     2491
_refine_ls_number_parameters     198
_refine_ls_number_restraints     0
_refine_ls_hydrogen_treatment     mixed
_refine_ls_weighting_scheme     calc
_refine_ls_weighting_details
         'calc w=1/[\s^2^(Fo^2^)+(0.0375P)^2^+0.8617P] where P=(Fo^2^+2Fc^2^)/3'
_atom_sites_solution_hydrogens     geom
_atom_sites_solution_primary     direct
_atom_sites_solution_secondary     difmap
_refine_ls_shift/su_max     0.000
_refine_ls_shift/su_mean     0.000
_refine_diff_density_max     0.242
_refine_diff_density_min     -0.346
loop_
    _atom_type_symbol
    _atom_type_description
    _atom_type_scat_dispersion_real
    _atom_type_scat_dispersion_imag
    _atom_type_scat_source
    'C' 'C' 0.0033 0.0016
                         'International Tables Vol C Tables 4.2.6.8 and 6.1.1.4'
    'H' 'H' 0.0000 0.0000
                         'International Tables Vol C Tables 4.2.6.8 and 6.1.1.4'
    'N' 'N' 0.0061 0.0033
                         'International Tables Vol C Tables 4.2.6.8 and 6.1.1.4'
    'O' 'O' 0.0106 0.0060
                         'International Tables Vol C Tables 4.2.6.8 and 6.1.1.4'
    'Cl' 'Cl' 0.1484 0.1585
                         'International Tables Vol C Tables 4.2.6.8 and 6.1.1.4'
_computing_data_collection     'APEX2 (Bruker, 2009)'
_computing_cell_refinement     'SAINT (Bruker, 2009)'
_computing_data_reduction     'SAINT (Bruker, 2009)'
_computing_structure_solution     'SHELXS97 (Sheldrick, 2008)'
_computing_structure_refinement     'SHELXL97 (Sheldrick, 2008)'
_computing_molecular_graphics
                              'ORTEP-3 (Farrugia, 1997) and PLATON (Spek, 2009)'
_computing_publication_material
;
WinGX (Farrugia, 1999) and PLATON (Spek, 2009)
;
loop_
    _atom_site_type_symbol
    _atom_site_label
    _atom_site_fract_x
    _atom_site_fract_y
    _atom_site_fract_z
    _atom_site_U_iso_or_equiv
    _atom_site_thermal_displace_type
    _atom_site_calc_flag
    _atom_site_refinement_flags
    _atom_site_occupancy
    Cl Cl1 -0.33027(14) 0.26260(13) -0.24936(5) 0.0523(3) Uani . . 1.000
    O O1 0.3445(3) 0.2717(4) 0.01706(15) 0.0491(8) Uani . . 1.000
    O O2 0.4191(3) 0.2364(4) 0.25756(15) 0.0544(8) Uani . . 1.000
    N N1 0.1131(3) 0.2425(3) 0.14368(15) 0.0338(7) Uani . . 1.000
    N N2 0.0986(4) 0.2273(4) 0.23701(15) 0.0347(7) Uani . . 1.000
    N N3 0.2974(4) 0.0892(5) 0.53373(18) 0.0523(10) Uani . . 1.000
    C C1 -0.0064(4) 0.2462(4) -0.01053(18) 0.0311(8) Uani . . 1.000
    C C2 0.1854(4) 0.2739(4) -0.04006(19) 0.0365(9) Uani . . 1.000
    C C3 0.2156(5) 0.3040(5) -0.1323(2) 0.0505(11) Uani . . 1.000
    C C4 0.0595(6) 0.3026(5) -0.1958(2) 0.0502(11) Uani . . 1.000
    C C5 -0.1289(5) 0.2703(4) -0.16794(19) 0.0391(9) Uani . . 1.000
    C C6 -0.1630(4) 0.2451(4) -0.07681(19) 0.0347(8) Uani . . 1.000
    C C7 -0.0461(4) 0.2199(4) 0.08716(18) 0.0306(8) Uani . . 1.000
    C C8 -0.2576(5) 0.1709(6) 0.1141(2) 0.0476(10) Uani . . 1.000
    C C9 0.2671(4) 0.2336(4) 0.28988(19) 0.0343(9) Uani . . 1.000
    C C10 0.2551(4) 0.2337(4) 0.39173(18) 0.0341(9) Uani . . 1.000
    C C11 0.2132(4) 0.3709(5) 0.4384(2) 0.0398(9) Uani . . 1.000
    C C12 0.2188(5) 0.3679(5) 0.5328(2) 0.0500(11) Uani . . 1.000
    C C13 0.2599(5) 0.2246(6) 0.5769(2) 0.0537(13) Uani . . 1.000
    C C14 0.2966(5) 0.0971(5) 0.4425(2) 0.0421(10) Uani . . 1.000
    O O3 0.7770(3) 0.2277(4) 0.34221(16) 0.0478(8) Uani . . 1.000
    H H1 0.31433 0.26059 0.07012 0.0736 Uiso . . 1.000
    H H2 -0.01187 0.21446 0.26025 0.0416 Uiso . . 1.000
    H H3 0.34320 0.32529 -0.15140 0.0608 Uiso . . 1.000
    H H4 0.08174 0.32343 -0.25733 0.0605 Uiso . . 1.000
    H H6 -0.29067 0.22721 -0.05904 0.0416 Uiso . . 1.000
    H H8A -0.27145 0.29111 0.12362 0.0715 Uiso . . 1.000
    H H8B -0.27573 0.10118 0.17002 0.0715 Uiso . . 1.000
    H H8C -0.36158 0.08889 0.06588 0.0715 Uiso . . 1.000
    H H11 0.18180 0.46339 0.40644 0.0478 Uiso . . 1.000
    H H12 0.19538 0.46062 0.56616 0.0598 Uiso . . 1.000
    H H13 0.26161 0.22236 0.64064 0.0645 Uiso . . 1.000
    H H14 0.32550 0.00545 0.41125 0.0505 Uiso . . 1.000
    H H3A 0.657(6) 0.217(5) 0.314(3) 0.0574 Uiso . . 1.000
    H H3B 0.735(6) 0.139(5) 0.387(3) 0.0574 Uiso . . 1.000
loop_
    _atom_site_aniso_label
    _atom_site_aniso_U_11
    _atom_site_aniso_U_22
    _atom_site_aniso_U_33
    _atom_site_aniso_U_12
    _atom_site_aniso_U_13
    _atom_site_aniso_U_23
    Cl1 0.0600(5) 0.0632(5) 0.0309(4) 0.0269(4) -0.0066(3) 0.0055(3)
    O1 0.0391(12) 0.0743(16) 0.0436(12) 0.0329(12) 0.0093(10) 0.0112(12)
    O2 0.0426(12) 0.1011(19) 0.0355(12) 0.0456(13) 0.0069(10) 0.0129(12)
    N1 0.0346(12) 0.0435(14) 0.0252(12) 0.0192(11) 0.0011(9) 0.0024(10)
    N2 0.0313(12) 0.0509(14) 0.0248(12) 0.0209(11) 0.0026(9) 0.0032(10)
    N3 0.0568(17) 0.079(2) 0.0347(14) 0.0416(16) 0.0083(12) 0.0156(14)
    C1 0.0344(14) 0.0286(14) 0.0287(14) 0.0127(12) 0.0015(11) 0.0001(11)
    C2 0.0393(16) 0.0394(16) 0.0347(15) 0.0204(13) 0.0056(12) 0.0032(12)
    C3 0.0509(19) 0.069(2) 0.0438(18) 0.0342(18) 0.0205(15) 0.0110(16)
    C4 0.067(2) 0.063(2) 0.0297(16) 0.0352(19) 0.0135(15) 0.0081(14)
    C5 0.0493(18) 0.0391(16) 0.0281(14) 0.0199(14) -0.0012(12) 0.0013(12)
    C6 0.0338(14) 0.0366(15) 0.0316(15) 0.0141(12) 0.0012(11) 0.0001(12)
    C7 0.0314(14) 0.0326(14) 0.0282(14) 0.0148(12) 0.0015(11) 0.0004(11)
    C8 0.0356(16) 0.079(2) 0.0296(15) 0.0264(16) 0.0031(12) 0.0055(15)
    C9 0.0307(14) 0.0450(17) 0.0301(14) 0.0197(13) 0.0014(11) 0.0039(12)
    C10 0.0270(13) 0.0469(17) 0.0267(14) 0.0153(12) -0.0004(11) 0.0020(12)
    C11 0.0356(15) 0.0473(17) 0.0368(16) 0.0192(14) 0.0000(12) 0.0014(13)
    C12 0.0470(18) 0.068(2) 0.0382(17) 0.0284(17) 0.0032(14) -0.0074(16)
    C13 0.053(2) 0.092(3) 0.0261(16) 0.041(2) 0.0038(14) 0.0042(16)
    C14 0.0458(17) 0.057(2) 0.0322(16) 0.0302(16) 0.0057(13) 0.0064(14)
    O3 0.0364(12) 0.0757(17) 0.0380(12) 0.0304(12) 0.0052(9) 0.0118(11)
_geom_special_details
;
Bond distances, angles <i>etc</i>. have been calculated using the rounded
fractional coordinates. All su's are estimated from the variances of the
(full) variance-covariance matrix. The cell e.s.d.'s are taken into account in
the estimation of distances, angles and torsion angles
;
loop_
    _geom_bond_atom_site_label_1
    _geom_bond_atom_site_label_2
    _geom_bond_site_symmetry_1
    _geom_bond_site_symmetry_2
    _geom_bond_distance
    _geom_bond_publ_flag
    Cl1 C5 . . 1.755(4) n
    O1 C2 . . 1.349(4) n
    O2 C9 . . 1.223(4) n
    O1 H1 . . 0.8200 no
    O3 H3A . . 0.89(5) no
    O3 H3B . . 0.91(4) no
    N1 N2 . . 1.378(3) n
    N1 C7 . . 1.285(4) n
    N2 C9 . . 1.348(4) n
    N3 C14 . . 1.333(4) n
    N3 C13 . . 1.330(5) n
    N2 H2 . . 0.8600 no
    C1 C7 . . 1.479(4) no
    C1 C6 . . 1.403(4) no
    C1 C2 . . 1.412(4) no
    C2 C3 . . 1.389(4) no
    C3 C4 . . 1.375(5) no
    C4 C5 . . 1.370(6) no
    C5 C6 . . 1.376(4) no
    C7 C8 . . 1.492(5) no
    C9 C10 . . 1.498(4) no
    C10 C11 . . 1.385(4) no
    C10 C14 . . 1.382(4) no
    C11 C12 . . 1.375(4) no
    C12 C13 . . 1.377(5) no
    C3 H3 . . 0.9300 no
    C4 H4 . . 0.9300 no
    C6 H6 . . 0.9300 no
    C8 H8C . . 0.9600 no
    C8 H8A . . 0.9600 no
    C8 H8B . . 0.9600 no
    C11 H11 . . 0.9300 no
    C12 H12 . . 0.9300 no
    C13 H13 . . 0.9300 no
    C14 H14 . . 0.9300 no
loop_
    _geom_angle_atom_site_label_1
    _geom_angle_atom_site_label_2
    _geom_angle_atom_site_label_3
    _geom_angle_site_symmetry_1
    _geom_angle_site_symmetry_2
    _geom_angle_site_symmetry_3
    _geom_angle
    _geom_angle_publ_flag
    C2 O1 H1 . . . 109.00 no
    H3A O3 H3B . . . 102(4) no
    N2 N1 C7 . . . 120.6(3) n
    N1 N2 C9 . . . 116.3(3) n
    C13 N3 C14 . . . 116.9(3) n
    N1 N2 H2 . . . 122.00 no
    C9 N2 H2 . . . 122.00 no
    C2 C1 C6 . . . 118.2(2) no
    C2 C1 C7 . . . 122.3(3) no
    C6 C1 C7 . . . 119.5(3) no
    C1 C2 C3 . . . 119.6(3) no
    O1 C2 C3 . . . 117.1(3) n
    O1 C2 C1 . . . 123.3(3) n
    C2 C3 C4 . . . 120.9(3) no
    C3 C4 C5 . . . 119.7(3) no
    Cl1 C5 C6 . . . 119.2(3) n
    Cl1 C5 C4 . . . 119.7(2) n
    C4 C5 C6 . . . 121.1(3) no
    C1 C6 C5 . . . 120.4(3) no
    N1 C7 C8 . . . 124.7(2) n
    C1 C7 C8 . . . 120.6(3) no
    N1 C7 C1 . . . 114.7(3) n
    O2 C9 N2 . . . 122.8(3) n
    O2 C9 C10 . . . 121.7(3) n
    N2 C9 C10 . . . 115.5(3) n
    C11 C10 C14 . . . 118.1(3) no
    C9 C10 C14 . . . 119.0(3) no
    C9 C10 C11 . . . 122.9(3) no
    C10 C11 C12 . . . 118.8(3) no
    C11 C12 C13 . . . 118.5(3) no
    N3 C13 C12 . . . 123.9(3) n
    N3 C14 C10 . . . 123.7(3) n
    C2 C3 H3 . . . 120.00 no
    C4 C3 H3 . . . 120.00 no
    C5 C4 H4 . . . 120.00 no
    C3 C4 H4 . . . 120.00 no
    C1 C6 H6 . . . 120.00 no
    C5 C6 H6 . . . 120.00 no
    C7 C8 H8B . . . 109.00 no
    C7 C8 H8C . . . 109.00 no
    H8A C8 H8B . . . 110.00 no
    H8A C8 H8C . . . 109.00 no
    H8B C8 H8C . . . 109.00 no
    C7 C8 H8A . . . 109.00 no
    C10 C11 H11 . . . 121.00 no
    C12 C11 H11 . . . 121.00 no
    C13 C12 H12 . . . 121.00 no
    C11 C12 H12 . . . 121.00 no
    N3 C13 H13 . . . 118.00 no
    C12 C13 H13 . . . 118.00 no
    N3 C14 H14 . . . 118.00 no
    C10 C14 H14 . . . 118.00 no
loop_
    _geom_torsion_atom_site_label_1
    _geom_torsion_atom_site_label_2
    _geom_torsion_atom_site_label_3
    _geom_torsion_atom_site_label_4
    _geom_torsion_site_symmetry_1
    _geom_torsion_site_symmetry_2
    _geom_torsion_site_symmetry_3
    _geom_torsion_site_symmetry_4
    _geom_torsion
    _geom_torsion_publ_flag
    C7 N1 N2 C9 . . . . 173.6(3) no
    N2 N1 C7 C1 . . . . 178.2(2) no
    N2 N1 C7 C8 . . . . -1.8(4) no
    N1 N2 C9 O2 . . . . -5.8(4) no
    N1 N2 C9 C10 . . . . 175.2(2) no
    C14 N3 C13 C12 . . . . 0.8(6) no
    C13 N3 C14 C10 . . . . -1.4(6) no
    C6 C1 C2 O1 . . . . -178.0(3) no
    C6 C1 C2 C3 . . . . 1.6(4) no
    C7 C1 C2 O1 . . . . 2.4(4) no
    C7 C1 C2 C3 . . . . -178.0(3) no
    C2 C1 C6 C5 . . . . 0.1(4) no
    C7 C1 C6 C5 . . . . 179.7(3) no
    C2 C1 C7 N1 . . . . 6.1(4) no
    C2 C1 C7 C8 . . . . -173.9(3) no
    C6 C1 C7 N1 . . . . -173.5(2) no
    C6 C1 C7 C8 . . . . 6.6(4) no
    O1 C2 C3 C4 . . . . 178.1(3) no
    C1 C2 C3 C4 . . . . -1.5(5) no
    C2 C3 C4 C5 . . . . -0.3(5) no
    C3 C4 C5 Cl1 . . . . -178.5(3) no
    C3 C4 C5 C6 . . . . 2.0(5) no
    Cl1 C5 C6 C1 . . . . 178.6(2) no
    C4 C5 C6 C1 . . . . -1.9(4) no
    O2 C9 C10 C11 . . . . 126.3(3) no
    O2 C9 C10 C14 . . . . -50.7(4) no
    N2 C9 C10 C11 . . . . -54.6(4) no
    N2 C9 C10 C14 . . . . 128.4(3) no
    C9 C10 C11 C12 . . . . -175.7(3) no
    C14 C10 C11 C12 . . . . 1.3(5) no
    C9 C10 C14 N3 . . . . 177.6(3) no
    C11 C10 C14 N3 . . . . 0.4(5) no
    C10 C11 C12 C13 . . . . -1.9(5) no
    C11 C12 C13 N3 . . . . 0.9(6) no
loop_
    _geom_hbond_atom_site_label_D
    _geom_hbond_atom_site_label_H
    _geom_hbond_atom_site_label_A
    _geom_hbond_site_symmetry_A
    _geom_hbond_distance_DH
    _geom_hbond_distance_HA
    _geom_hbond_distance_DA
    _geom_hbond_angle_DHA
    _geom_hbond_publ_flag
    O1 H1 N1 . 0.82 1.84 2.555(3) 144 yes
    N2 H2 O3 1_455 0.86 2.06 2.898(4) 166 yes
    O3 H3A O2 . 0.89(5) 1.88(5) 2.760(4) 171(3) yes
    O3 H3B N3 2_656 0.91(4) 2.01(4) 2.885(4) 161(4) yes
    C8 H8A Cg2 2_565 0.96 2.99 3.763(4) 139 yes
