# Supplementary material for: N′-[(E)-1-(5-Chloro-2-hy­droxy­phen­yl)ethyl­idene]pyridine-3-carbohydrazide monohydrate
Source: Acta Crystallogr Sect E Struct Rep Online. 2010 Jun 30;66(Pt 7):o1880. doi: 10.1107/S1600536810025213 (PMC3006986; doi:10.1107/S1600536810025213)
Supplement: Supplementary file 2 [file e-66-o1880-Isup2.hkl]

#
# h,k,l, Fc-squared, Fo-squared, sigma(Fo-squared) and status flag
#
data_I
_shelx_title ' SH3_0m in P-1'
_shelx_refln_list_code          4
_shelx_F_calc_maximum       52.93
_exptl_crystal_F_000       320.00
_reflns_d_resolution_high  0.8331
 
loop_
 _symmetry_equiv_pos_as_xyz
 'x, y, z'
 '-x, -y, -z'
 
_cell_length_a     7.1693
_cell_length_b     7.4964
_cell_length_c    14.5966
_cell_angle_alpha  90.138
_cell_angle_beta   95.835
_cell_angle_gamma 115.755
 
_shelx_F_squared_multiplier     1.000
 
loop_
 _refln_index_h
 _refln_index_k
 _refln_index_l
 _refln_F_squared_calc
 _refln_F_squared_meas
 _refln_F_squared_sigma
 _refln_observed_status
   1   0   0      918.38      879.41     10.35 o
   3   0   0      400.29      366.93      4.50 o
   4   0   0       71.41       82.74      1.82 o
   5   0   0       13.30       12.50      0.91 o
   6   0   0        4.34        2.98      0.75 o
   7   0   0        1.02        2.32      1.11 o
  -8   1   0        1.44        1.17      1.03 o
  -7   1   0       19.00       22.60      3.41 o
  -6   1   0       23.14       28.44      1.38 o
  -5   1   0        5.72        4.99      0.59 o
  -4   1   0        7.30       11.61      0.81 o
  -3   1   0      329.42      369.56      4.74 o
  -2   1   0        2.72        0.88      0.14 o
  -1   1   0     1009.58      953.92     12.13 o
   0   1   0       85.42       82.22      1.43 o
   1   1   0     2040.25     1978.95     23.55 o
   2   1   0      124.56      113.59      1.60 o
   3   1   0       99.21      111.71      4.44 o
   4   1   0       55.19       60.13      1.79 o
   5   1   0      217.60      209.53      4.41 o
   6   1   0        0.44        1.86      0.87 o
   7   1   0      104.10       96.09      5.83 o
  -8   2   0        1.61        1.29      1.05 o
  -7   2   0        2.31        3.08      0.67 o
  -6   2   0      136.07      133.88      2.40 o
  -5   2   0       33.31       34.24      0.99 o
  -4   2   0      296.79      297.46      4.20 o
  -3   2   0       27.74       57.00      3.24 o
  -2   2   0      212.36      196.12      2.23 o
  -1   2   0     1778.33     1728.36     20.30 o
   1   2   0       80.85      134.92      2.85 o
   2   2   0     1051.63     1083.54     12.71 o
   3   2   0      146.24      132.39      2.64 o
   4   2   0       41.99       44.71      1.72 o
   5   2   0       21.95       22.71      1.72 o
   6   2   0       42.66       34.89      2.82 o
  -8   3   0       14.53       18.39      2.08 o
  -7   3   0       49.93       53.62      2.31 o
  -6   3   0      145.42      152.55      2.81 o
  -5   3   0       15.70       28.89      1.41 o
  -4   3   0        1.07        1.27      0.30 o
  -3   3   0      430.33      433.07      5.00 o
  -2   3   0       64.00       61.37      1.07 o
  -1   3   0      110.76      119.04      1.55 o
   0   3   0        6.02        8.00      0.40 o
   1   3   0       71.30       69.07      1.38 o
   2   3   0        7.74        7.52      0.64 o
   3   3   0       14.88       16.63      1.02 o
   4   3   0       38.95       37.84      1.93 o
   5   3   0       41.94       36.60      4.85 o
   6   3   0        0.53        1.62      1.80 o
  -8   4   0        5.07        7.43      1.22 o
  -7   4   0       56.25       56.38      2.94 o
  -6   4   0      118.21      114.14      2.31 o
  -5   4   0        5.50        4.87      0.52 o
  -4   4   0       96.10       90.54      1.68 o
  -3   4   0        2.03        2.46      0.40 o
  -2   4   0        3.41        4.42      0.47 o
  -1   4   0      386.09      388.88      4.83 o
   0   4   0     2449.75     2431.75     28.81 o
   1   4   0        1.90        3.40      0.51 o
   2   4   0       14.99       23.49      1.22 o
   3   4   0       50.28       46.37      2.14 o
   4   4   0       10.25       10.30      1.69 o
   5   4   0       12.96       11.08      1.94 o
  -8   5   0       80.93       89.75      5.83 o
  -7   5   0      124.59      143.54      4.46 o
  -6   5   0      460.48      476.64      9.29 o
  -5   5   0      198.22      202.02      3.18 o
  -4   5   0       72.22       70.09      1.58 o
  -3   5   0       38.65       29.93      1.03 o
  -2   5   0        9.59        7.70      0.63 o
  -1   5   0       15.97       10.78      0.81 o
   0   5   0        1.72        1.12      0.51 o
   1   5   0       28.75       29.79      1.37 o
   2   5   0        0.98        9.05      1.49 o
   3   5   0        2.75        3.73      1.29 o
   4   5   0        7.13        6.35      1.64 o
  -8   6   0        0.82        3.46      2.02 o
  -7   6   0      164.71      158.14      3.99 o
  -6   6   0      138.07      135.49      3.54 o
  -5   6   0       38.93       41.51      2.25 o
  -4   6   0       13.09       11.43      0.87 o
  -3   6   0       98.36       96.84      2.03 o
  -2   6   0       38.77       39.93      1.52 o
  -1   6   0        0.65        0.36      0.76 o
   0   6   0      523.00      516.16     10.41 o
   1   6   0       30.10       34.42      2.45 o
   2   6   0       15.11       16.37      2.38 o
   3   6   0        1.56        1.32      1.33 o
  -7   7   0       23.64       28.14      2.44 o
  -6   7   0      183.23      188.33      8.94 o
  -5   7   0       36.23       33.13      2.19 o
  -4   7   0       46.06       43.83      1.76 o
  -3   7   0       19.03       19.88      1.31 o
  -2   7   0        0.52        0.77      0.81 o
  -1   7   0       18.98       18.18      1.69 o
   0   7   0        9.76        9.78      1.71 o
   1   7   0        1.46        3.36      1.43 o
  -6   8   0      129.91      131.28      4.86 o
  -5   8   0        0.02        0.27      1.62 o
  -4   8   0       25.81       28.93      2.92 o
  -3   8   0        8.31        9.53      1.20 o
  -2   8   0        1.74        2.45      1.45 o
  -1   8   0        2.95        3.72      1.60 o
   0   8   0       75.51       76.79      4.05 o
   0  -8   1       20.52       19.58      2.39 o
   1  -8   1        1.46        1.13      1.36 o
   2  -8   1       19.90       19.19      1.77 o
   3  -8   1       12.06       10.30      1.25 o
   4  -8   1       11.37       12.15      1.63 o
   5  -8   1       16.91       15.75      2.63 o
   6  -8   1       84.14       83.05      5.28 o
  -1  -7   1       30.73       28.79      2.69 o
   0  -7   1       20.93       21.74      2.24 o
   1  -7   1        0.42        2.62      0.99 o
   2  -7   1       47.64       45.86      2.02 o
   3  -7   1        1.02        2.35      0.84 o
   4  -7   1        1.53        1.06      0.80 o
   5  -7   1       47.41       49.03      1.93 o
   6  -7   1       37.66       40.36      2.31 o
   7  -7   1       17.77       20.64      2.27 o
  -3  -6   1        0.33       -0.14      1.59 o
  -2  -6   1       12.02       12.74      1.85 o
  -1  -6   1       38.86       40.18      3.29 o
   0  -6   1       69.11       78.64      2.98 o
   1  -6   1        7.95        8.15      0.92 o
   2  -6   1      185.92      185.49      4.99 o
   3  -6   1      132.11      120.23      2.76 o
   4  -6   1      237.91      242.31      4.00 o
   5  -6   1      184.16      185.68      3.72 o
   6  -6   1      572.73      585.93     10.65 o
   7  -6   1       22.93       28.81      4.85 o
   8  -6   1        0.32        1.05      1.08 o
  -4  -5   1        4.09        5.12      1.51 o
  -3  -5   1        4.82        2.41      1.18 o
  -2  -5   1      101.01      100.50      3.96 o
  -1  -5   1        5.93        2.00      1.13 o
   0  -5   1       18.21       13.17      0.91 o
   1  -5   1       66.93       69.74      1.68 o
   2  -5   1       54.35       53.17      1.39 o
   3  -5   1       32.68       33.03      1.11 o
   4  -5   1        2.22       10.42      0.73 o
   5  -5   1      180.33      182.71      3.17 o
   6  -5   1       71.31       72.89      2.11 o
   7  -5   1      105.58      110.75      3.17 o
   8  -5   1       48.79       51.02      2.91 o
  -5  -4   1        1.04       -0.81      1.09 o
  -4  -4   1        6.33        4.53      1.32 o
  -3  -4   1        6.73        6.77      1.06 o
  -2  -4   1        5.61        3.36      0.67 o
  -1  -4   1      297.27      289.76      4.94 o
   1  -4   1      166.13      157.99      3.53 o
   2  -4   1      229.03      214.77      2.94 o
   3  -4   1      148.82      130.99      2.17 o
   4  -4   1      389.51      383.09      5.13 o
   5  -4   1      227.66      228.20      3.63 o
   6  -4   1     1067.44     1078.48     14.04 o
   7  -4   1       20.94       24.42      1.57 o
   8  -4   1       13.41       13.63      1.78 o
  -6  -3   1       69.78       67.31      5.09 o
  -5  -3   1       21.10       19.85      2.12 o
  -4  -3   1       26.01       24.91      1.83 o
  -3  -3   1        0.18       -0.18      0.43 o
  -2  -3   1      276.06      262.02      4.13 o
  -1  -3   1       74.18       68.65      1.37 o
   0  -3   1        4.30        1.26      0.27 o
   1  -3   1     1290.24     1187.82     11.23 o
   2  -3   1        1.22        0.49      0.28 o
   3  -3   1     1044.52     1060.20     11.64 o
   4  -3   1      152.20      142.05      2.39 o
   5  -3   1       13.99       15.82      0.84 o
   6  -3   1      342.02      335.46      5.15 o
   7  -3   1       35.92       38.87      1.81 o
   8  -3   1        8.66       10.04      1.62 o
  -6  -2   1       12.56       13.57      1.86 o
  -5  -2   1       28.44       28.50      1.83 o
  -4  -2   1       62.65       60.88      1.95 o
  -3  -2   1      187.22      188.48      2.85 o
  -2  -2   1       76.58       92.49      1.62 o
  -1  -2   1      736.58      749.75      7.81 o
   0  -2   1      284.73      289.13      5.35 o
   1  -2   1        0.74        2.81      0.63 o
   2  -2   1      227.17      226.06      2.46 o
   3  -2   1      504.42      483.48      5.81 o
   4  -2   1      108.85      108.56      1.97 o
   5  -2   1      258.05      251.16      3.93 o
   6  -2   1      508.77      487.34      6.41 o
   7  -2   1       25.83       27.60      1.67 o
   8  -2   1        1.99        2.86      1.20 o
  -7  -1   1        2.47        0.93      1.13 o
  -6  -1   1      260.32      260.70      6.07 o
  -5  -1   1      250.35      230.51      4.67 o
  -4  -1   1      127.72      135.01      3.12 o
  -3  -1   1      849.34      797.69     11.75 o
  -2  -1   1      200.04      190.22      2.25 o
  -1  -1   1     1017.09      940.84      9.96 o
   0  -1   1       30.37       24.03      0.73 o
   1  -1   1       94.49       84.45      0.99 o
   2  -1   1        7.92        8.16      0.67 o
   3  -1   1      201.38      211.45      5.16 o
   4  -1   1       47.68       45.40      1.25 o
   5  -1   1        5.78        6.79      0.77 o
   6  -1   1      252.69      260.98      5.22 o
   7  -1   1        1.65        2.49      1.05 o
   8  -1   1        1.12        2.03      0.90 o
  -7   0   1        1.42        1.26      0.95 o
  -6   0   1        4.59        3.26      0.73 o
  -5   0   1      104.33      105.27      2.50 o
  -4   0   1       79.73       91.01      2.09 o
  -3   0   1      627.09      628.75      7.80 o
  -2   0   1      522.58      852.09      8.56 o
   1   0   1        0.09       -0.20      0.13 o
   3   0   1      366.96      343.33      4.31 o
   4   0   1      752.01      765.54     10.76 o
   5   0   1      231.61      220.94      4.49 o
   6   0   1      373.91      368.88      6.95 o
   7   0   1        4.15        4.02      1.28 o
  -8   1   1       80.35       85.88      3.91 o
  -7   1   1       16.37       21.75      2.78 o
  -6   1   1      392.61      409.43      8.11 o
  -5   1   1       73.01       73.05      1.95 o
  -4   1   1      144.10      164.65      2.73 o
  -3   1   1      602.88      631.38      7.69 o
  -2   1   1        0.04        0.27      0.12 o
  -1   1   1      537.73      490.56      7.56 o
   0   1   1      445.61      434.71      4.46 o
   1   1   1      758.49      762.58      8.63 o
   2   1   1        2.20        3.83      0.62 o
   3   1   1      180.14      181.35      2.89 o
   4   1   1       18.16       16.92      1.08 o
   5   1   1      135.89      134.69      3.33 o
   6   1   1       95.61      104.67      3.47 o
   7   1   1       14.40       15.38      2.87 o
  -8   2   1        2.85        2.52      0.88 o
  -7   2   1        0.89        0.56      0.52 o
  -6   2   1      112.24      102.09      1.95 o
  -5   2   1      220.22      235.62      3.26 o
  -4   2   1      269.29      278.81      3.54 o
  -3   2   1      961.10      976.61     11.04 o
  -2   2   1     1074.43     1043.18     11.15 o
   1   2   1      177.68      182.74      2.53 o
   2   2   1      419.27      406.84      5.20 o
   3   2   1       16.76       17.39      0.96 o
   4   2   1      397.90      391.97      7.13 o
   5   2   1       35.74       40.66      2.16 o
   6   2   1      185.61      172.72      8.45 o
  -8   3   1      106.15      115.02      4.12 o
  -7   3   1        1.37        4.52      0.78 o
  -6   3   1      338.94      336.20      4.94 o
  -5   3   1       50.90       55.19      1.27 o
  -4   3   1        5.26        5.12      0.36 o
  -3   3   1      147.06      156.32      2.27 o
  -2   3   1       38.48       36.07      0.77 o
  -1   3   1      311.00      358.50      9.50 o
   0   3   1       35.36       45.93      0.90 o
   1   3   1      234.20      208.45      3.03 o
   2   3   1       10.96        8.54      0.71 o
   3   3   1       28.09       30.04      1.59 o
   4   3   1        0.61        0.01      0.71 o
   5   3   1        5.58        5.33      1.46 o
  -8   4   1       12.94       15.12      1.72 o
  -7   4   1       37.04       41.66      2.34 o
  -6   4   1        1.86        3.77      0.55 o
  -5   4   1       16.92       14.71      0.72 o
  -4   4   1       11.28        9.68      0.58 o
  -3   4   1      223.51      210.28      2.97 o
  -2   4   1       96.72       92.35      1.66 o
  -1   4   1     2281.90     2243.13     23.27 o
   0   4   1     2185.06     2197.51     25.44 o
   1   4   1       37.07       38.91      1.29 o
   3   4   1        5.67        4.50      1.17 o
   4   4   1       30.02       32.72      2.74 o
   5   4   1        6.68        8.73      1.84 o
  -8   5   1      126.30      127.63      5.74 o
  -7   5   1        4.83        4.26      0.82 o
  -6   5   1      374.11      393.39      6.28 o
  -5   5   1      102.15      103.27      1.94 o
  -4   5   1      104.98      112.57      2.02 o
  -3   5   1      307.37      301.59      4.20 o
  -2   5   1       42.74       42.08      1.21 o
  -1   5   1        4.04        3.69      0.68 o
   0   5   1       19.49       20.57      0.99 o
   1   5   1       22.26       22.38      1.15 o
   2   5   1        1.50        1.88      1.05 o
   3   5   1       34.33       31.65      2.68 o
   4   5   1        0.22       -1.05      1.15 o
  -8   6   1        4.55        9.72      2.39 o
  -7   6   1       16.40       19.64      1.49 o
  -6   6   1       37.70       41.10      1.91 o
  -5   6   1       24.54       24.54      1.22 o
  -4   6   1       14.08       14.91      0.93 o
  -3   6   1        3.53        5.32      0.65 o
  -2   6   1       28.20       29.20      1.28 o
  -1   6   1      882.15      834.97     13.92 o
   0   6   1      248.70      240.98      9.74 o
   1   6   1       36.21       42.15      2.64 o
   2   6   1        1.89        2.60      1.29 o
   3   6   1        0.10        0.74      1.29 o
  -7   7   1        7.94       11.34      1.87 o
  -6   7   1       69.99       75.87      2.72 o
  -5   7   1        1.92        2.21      0.97 o
  -4   7   1       72.33       74.08      2.20 o
  -3   7   1       75.28       76.75      2.26 o
  -2   7   1       85.16       81.77      3.20 o
  -1   7   1       20.92       22.29      1.83 o
   0   7   1       26.33       26.01      2.42 o
   1   7   1        2.48        2.03      1.35 o
  -6   8   1        9.72        9.08      2.11 o
  -5   8   1        4.74        4.97      1.24 o
  -4   8   1        0.17       -0.30      0.90 o
  -3   8   1        0.75        2.39      1.03 o
  -2   8   1        5.20        3.97      3.29 o
  -1   8   1      179.58      161.89      5.74 o
   0   8   1       47.58       46.45      3.25 o
   0  -8   2        0.32        0.37      1.39 o
   1  -8   2        3.62        8.26      1.72 o
   2  -8   2       14.90       15.21      1.68 o
   3  -8   2        0.09        1.13      1.13 o
   4  -8   2       61.50       60.46      3.15 o
   5  -8   2       16.38       19.26      2.00 o
   6  -8   2        2.90        3.25      1.46 o
  -1  -7   2        7.71        7.78      1.72 o
   0  -7   2        0.05       -1.47      1.27 o
   1  -7   2       32.35       31.84      2.08 o
   2  -7   2        5.34        5.91      1.03 o
   3  -7   2       10.22        8.84      1.16 o
   4  -7   2       57.97       56.15      2.05 o
   5  -7   2       50.95       55.81      2.09 o
   6  -7   2        3.05        2.96      1.29 o
   7  -7   2        9.51       11.59      1.95 o
  -3  -6   2        0.26        0.63      1.75 o
  -2  -6   2       19.20       20.49      2.24 o
  -1  -6   2        0.19        1.31      1.12 o
   0  -6   2       26.71       34.35      1.99 o
   1  -6   2        0.69        3.09      2.66 o
   2  -6   2      102.18       99.84      2.54 o
   3  -6   2        9.19        8.89      0.99 o
   4  -6   2      256.44      256.24      6.70 o
   5  -6   2        5.26        7.53      0.98 o
   6  -6   2        2.75        3.79      1.05 o
   7  -6   2       39.17       40.26      2.69 o
   8  -6   2       18.13       16.99      3.13 o
  -4  -5   2       22.63       20.41      2.38 o
  -3  -5   2       10.25       10.44      1.67 o
  -2  -5   2      199.02      194.01      5.97 o
  -1  -5   2        0.07        0.39      0.57 o
   0  -5   2       33.81       32.98      1.30 o
   1  -5   2       58.27       57.79      1.56 o
   2  -5   2        5.79       12.62      0.86 o
   3  -5   2        3.60        4.35      0.56 o
   4  -5   2      132.42      130.34      2.40 o
   5  -5   2      190.67      181.47      3.39 o
   6  -5   2        0.78        1.34      0.65 o
   7  -5   2        1.82        3.03      1.39 o
   8  -5   2        6.14        5.89      1.40 o
  -5  -4   2        6.61        7.01      1.62 o
  -4  -4   2        4.29        3.08      1.36 o
  -3  -4   2        0.19       -0.75      0.67 o
  -2  -4   2      265.66      272.73      6.82 o
  -1  -4   2        1.98        4.75      0.63 o
   0  -4   2      865.77      899.49     12.22 o
   1  -4   2       28.47       39.55      1.41 o
   2  -4   2       10.88       11.12      0.70 o
   3  -4   2       29.06       24.70      0.92 o
   4  -4   2      174.75      167.58      2.71 o
   5  -4   2      142.56      136.20      2.58 o
   6  -4   2       74.83       76.13      1.91 o
   7  -4   2       32.73       35.40      2.07 o
   8  -4   2       36.35       33.71      2.47 o
  -6  -3   2        0.34       -0.69      1.41 o
  -5  -3   2        0.57        2.41      0.92 o
  -4  -3   2       69.42       65.15      2.46 o
  -3  -3   2      151.55      159.21      3.50 o
  -2  -3   2      830.08      827.61     11.17 o
  -1  -3   2       17.75       22.01      0.86 o
   0  -3   2      242.35      242.34      2.81 o
   1  -3   2        5.08        6.31      0.56 o
   2  -3   2        1.54        0.26      0.25 o
   3  -3   2      187.84      265.53      3.92 o
   4  -3   2       35.38       32.25      1.02 o
   5  -3   2     1087.84     1034.06     13.43 o
   6  -3   2        7.21        5.60      0.68 o
   7  -3   2       56.89       54.07      2.16 o
   8  -3   2       22.86       22.95      2.33 o
  -6  -2   2        0.90        0.01      0.96 o
  -5  -2   2        1.08        1.62      0.71 o
  -4  -2   2       52.80       47.64      1.69 o
  -3  -2   2        0.18        6.48      0.61 o
  -2  -2   2      145.10      152.87      2.46 o
  -1  -2   2       42.09       43.97      0.87 o
   0  -2   2     2713.87     2611.13     43.59 o
   1  -2   2       12.67       77.33      7.33 o
   2  -2   2       36.07       42.79      0.75 o
   3  -2   2      161.66      169.83      2.26 o
   4  -2   2        9.17        5.83      0.52 o
   5  -2   2      502.25      491.51      6.95 o
   6  -2   2      382.56      383.95      6.50 o
   7  -2   2        2.20        3.55      1.02 o
   8  -2   2        2.42        0.97      1.11 o
  -7  -1   2        3.10        4.94      1.32 o
  -6  -1   2        1.44        3.20      0.75 o
  -5  -1   2        3.17        2.56      0.64 o
  -4  -1   2      201.81      198.05      3.80 o
  -3  -1   2     2158.47     2275.09     29.83 o
  -2  -1   2     2566.15     2525.82     32.84 o
  -1  -1   2     2230.28     2149.99     31.64 o
   0  -1   2      486.05      453.72      4.52 o
   1  -1   2     1292.86     1259.91     12.82 o
   2  -1   2      241.49      219.77      2.55 o
   3  -1   2        8.17       11.16      0.62 o
   4  -1   2       48.18       59.57      3.18 o
   5  -1   2     1074.38     1054.92     14.98 o
   6  -1   2        1.04        4.05      0.75 o
   7  -1   2      109.43      102.30      4.03 o
  -7   0   2        1.58        0.65      0.91 o
  -6   0   2        3.21        3.35      0.70 o
  -5   0   2        4.17        4.79      0.59 o
  -4   0   2      154.39      153.74      2.66 o
  -3   0   2       68.81       92.76      1.51 o
  -2   0   2       86.63      204.28      2.79 o
  -1   0   2       64.22       68.23      1.01 o
   0   0   2        0.31       -0.18      0.12 o
   1   0   2      187.30      165.21      2.25 o
   2   0   2     1140.91     1177.12     12.54 o
   3   0   2      197.75      183.03      2.84 o
   4   0   2      405.24      382.47      6.07 o
   5   0   2      460.37      447.72      7.94 o
   6   0   2      103.40      105.31      3.37 o
   7   0   2        1.40        2.30      1.16 o
  -8   1   2       78.20       92.66      4.03 o
  -7   1   2       93.11       88.64      3.98 o
  -6   1   2       73.42       88.54      2.10 o
  -5   1   2      180.55      187.37      3.18 o
  -4   1   2      165.18      134.29      2.04 o
  -3   1   2     1518.77     1733.35     20.35 o
   0   1   2      986.89      949.73      9.99 o
   1   1   2     1658.82     1592.87     17.72 o
   2   1   2       10.18        6.05      0.38 o
   3   1   2      409.13      416.31      5.76 o
   4   1   2        1.19        3.41      0.64 o
   5   1   2      169.90      181.60      4.66 o
   6   1   2        1.84        1.56      0.85 o
   7   1   2        9.25       12.09      2.69 o
  -8   2   2       15.17       18.76      1.60 o
  -7   2   2       27.17       21.16      1.39 o
  -6   2   2       43.38       41.23      1.32 o
  -5   2   2        0.09        0.77      0.31 o
  -4   2   2        0.13        0.63      0.19 o
  -2   2   2      476.43      543.00      7.37 o
  -1   2   2     1939.94     1852.01     23.93 o
   0   2   2      283.49      250.01      2.80 o
   1   2   2        3.46       63.59      2.04 o
   2   2   2       49.76       51.13      1.37 o
   3   2   2      153.46      155.75      3.05 o
   4   2   2      205.72      187.88      4.92 o
   5   2   2      288.86      279.25      6.54 o
   6   2   2        8.26       10.62      1.85 o
  -8   3   2       91.35       96.46      3.17 o
  -7   3   2       98.09       91.58      2.61 o
  -6   3   2      130.86      130.68      2.34 o
  -5   3   2      285.62      293.85      5.18 o
  -4   3   2       73.08       54.18      1.27 o
  -3   3   2      175.71      235.80      3.21 o
  -2   3   2      604.38      530.39      5.90 o
  -1   3   2       89.74       71.54      1.12 o
   0   3   2       56.12       51.48      1.00 o
   1   3   2       21.13       18.32      0.68 o
   2   3   2       17.94       13.85      1.00 o
   3   3   2        9.71       12.46      1.18 o
   4   3   2        5.03        6.40      1.08 o
   5   3   2       69.66       73.39      5.83 o
  -8   4   2        0.57        1.91      0.74 o
  -7   4   2        1.20        1.20      0.59 o
  -6   4   2        3.70        5.76      0.52 o
  -5   4   2        9.51       12.37      0.62 o
  -4   4   2       74.88       71.87      2.22 o
  -3   4   2       16.70       12.81      0.59 o
  -2   4   2      312.87      337.17      4.15 o
  -1   4   2     1817.46     1759.08     20.56 o
   0   4   2      112.05      116.43      2.08 o
   1   4   2       29.84       35.24      1.25 o
   2   4   2       47.02       50.18      2.41 o
   3   4   2       17.02       16.24      2.87 o
   4   4   2        3.18        4.65      1.45 o
   5   4   2       64.50       65.11      4.32 o
  -8   5   2       17.47       29.51      2.31 o
  -7   5   2       30.92       30.76      2.14 o
  -6   5   2        5.54       24.60      1.37 o
  -5   5   2       15.67       14.38      0.73 o
  -4   5   2      212.81      196.88      2.94 o
  -3   5   2      186.24      189.56      2.88 o
  -2   5   2      231.29      216.32      3.04 o
  -1   5   2      131.50      115.62      2.01 o
   0   5   2       11.49       13.39      0.98 o
   1   5   2       16.14       15.74      1.22 o
   2   5   2        6.16        3.35      1.18 o
   3   5   2        0.67        1.56      1.22 o
   4   5   2        1.03        1.09      1.36 o
  -8   6   2        8.20       11.10      1.27 o
  -7   6   2        4.60        5.48      1.18 o
  -6   6   2        1.42        4.05      0.85 o
  -5   6   2       56.66       57.94      2.43 o
  -4   6   2       69.69       74.08      1.69 o
  -3   6   2       46.42       47.85      1.36 o
  -2   6   2       75.63       72.72      1.90 o
  -1   6   2      362.17      351.45      8.11 o
   0   6   2        2.72        3.73      0.91 o
   1   6   2        0.01       -1.17      0.95 o
   2   6   2        4.73        4.51      1.42 o
   3   6   2       10.67       10.70      2.03 o
  -7   7   2       35.19       31.08      1.80 o
  -6   7   2       17.28       22.05      3.01 o
  -5   7   2       10.67       10.91      1.35 o
  -4   7   2       61.29       61.22      2.03 o
  -3   7   2       14.17       15.18      1.16 o
  -2   7   2       89.15      103.67      3.08 o
  -1   7   2       28.55       33.61      2.49 o
   0   7   2       24.20       24.05      2.38 o
   1   7   2        9.09       11.17      1.89 o
  -6   8   2        5.14        3.26      1.62 o
  -5   8   2        0.12       -1.07      1.27 o
  -4   8   2        3.68        2.93      1.06 o
  -3   8   2        6.55        7.02      1.23 o
  -2   8   2       65.72       63.22      2.78 o
  -1   8   2      101.33       94.59      4.27 o
   0  -8   3        6.10        6.67      3.66 o
   1  -8   3        3.94        4.72      1.49 o
   2  -8   3       10.01       11.24      1.57 o
   3  -8   3       53.00       53.63      2.67 o
   4  -8   3       34.28       34.18      2.32 o
   5  -8   3       14.57       15.93      2.12 o
   6  -8   3        0.19       -0.58      1.20 o
  -1  -7   3        0.24        0.27      1.16 o
   0  -7   3        3.49        3.97      1.36 o
   1  -7   3       14.87       17.23      1.65 o
   2  -7   3        0.81        0.41      0.78 o
   3  -7   3      106.28      114.12      5.74 o
   4  -7   3       11.64       13.03      1.36 o
   5  -7   3        2.71        1.71      1.36 o
   6  -7   3        5.81        6.16      2.09 o
   7  -7   3       19.27       18.82      2.23 o
  -3  -6   3        3.20        3.22      1.44 o
  -2  -6   3        0.00       -0.21      1.09 o
  -1  -6   3       53.48       48.32      2.82 o
   0  -6   3       42.24       48.16      2.67 o
   1  -6   3       25.24       28.38      1.64 o
   2  -6   3       46.27       45.25      1.74 o
   3  -6   3      168.14      161.40      3.45 o
   4  -6   3       39.47       42.72      1.77 o
   5  -6   3        7.48        6.85      0.95 o
   6  -6   3       10.98       12.52      1.52 o
   7  -6   3        5.02        5.23      1.30 o
  -4  -5   3        0.78        0.69      1.17 o
  -3  -5   3       36.27       32.32      4.28 o
  -2  -5   3        3.47        4.22      1.22 o
  -1  -5   3       16.94       18.54      1.32 o
   0  -5   3       35.33       33.73      1.30 o
   1  -5   3        0.05        0.24      0.49 o
   2  -5   3       29.33       35.90      1.24 o
   3  -5   3      394.21      381.11      5.84 o
   4  -5   3       25.47       40.85      1.48 o
   5  -5   3       10.27       12.38      1.03 o
   6  -5   3       34.12       42.58      1.74 o
   7  -5   3       25.47       21.40      1.87 o
   8  -5   3        3.86        6.63      1.50 o
  -5  -4   3       13.58       14.54      2.81 o
  -4  -4   3        2.78        2.54      1.14 o
  -3  -4   3       12.90       13.66      1.36 o
  -2  -4   3        9.18        8.14      0.83 o
  -1  -4   3      266.25      269.33      4.31 o
   0  -4   3      464.68      445.03      6.85 o
   1  -4   3       21.77       20.53      0.85 o
   2  -4   3      566.35      558.37      6.71 o
   3  -4   3      657.37      688.21      8.68 o
   4  -4   3      149.12      162.01      2.72 o
   5  -4   3        1.22        3.19      0.56 o
   6  -4   3       31.14       36.23      1.49 o
   7  -4   3        5.30        5.09      1.05 o
   8  -4   3       34.28       42.18      2.83 o
  -6  -3   3        1.18        1.44      1.56 o
  -5  -3   3       13.18       12.12      1.38 o
  -4  -3   3        1.95        1.25      0.65 o
  -3  -3   3      173.52      170.94      3.40 o
  -2  -3   3        6.86        5.99      0.61 o
  -1  -3   3      182.49      163.19      2.35 o
   0  -3   3       89.33       87.86      1.42 o
   1  -3   3      420.72      450.37      4.94 o
   2  -3   3      386.19      392.53      4.25 o
   3  -3   3      239.26      226.33      3.07 o
   4  -3   3      137.90      151.93      2.66 o
   5  -3   3        2.81        1.94      0.49 o
   6  -3   3        9.65       11.18      0.94 o
   7  -3   3       89.43       95.39      2.92 o
   8  -3   3       10.38       13.45      1.91 o
  -6  -2   3       26.77       21.37      2.13 o
  -5  -2   3       40.08       40.43      1.72 o
  -4  -2   3       17.40       14.19      1.04 o
  -3  -2   3       57.50       62.13      2.13 o
  -2  -2   3       84.38       73.03      1.47 o
  -1  -2   3     1828.68     1787.93     18.07 o
   0  -2   3      419.58      412.17      4.29 o
   1  -2   3      446.02      493.24      5.87 o
   2  -2   3     1805.65     1752.30     17.08 o
   3  -2   3      517.67      611.12      7.53 o
   4  -2   3      603.48      624.45      8.43 o
   5  -2   3       39.04       35.99      1.28 o
   6  -2   3        2.03        3.25      0.65 o
   7  -2   3        3.67        4.26      0.92 o
   8  -2   3        2.74        6.82      2.15 o
  -7  -1   3       25.69       28.94      2.44 o
  -6  -1   3       21.72       27.05      1.83 o
  -5  -1   3        0.01        0.83      0.52 o
  -4  -1   3        0.00        0.26      0.35 o
  -3  -1   3      258.51      268.89      4.13 o
  -2  -1   3       71.62       73.69      1.35 o
  -1  -1   3       24.64       36.98      1.06 o
   0  -1   3      127.61      109.80      1.31 o
   1  -1   3        4.98        2.67      0.22 o
   2  -1   3      594.58      623.92      6.59 o
   3  -1   3      652.61      649.37      7.71 o
   4  -1   3       21.80       33.29      1.07 o
   5  -1   3       58.00       51.87      1.63 o
   6  -1   3        6.54        7.79      0.87 o
   7  -1   3       73.68       70.79      2.50 o
  -7   0   3        0.12        0.53      0.88 o
  -6   0   3       20.85       16.17      1.13 o
  -5   0   3       26.89       29.28      1.09 o
  -4   0   3        1.92       33.43      0.99 o
  -3   0   3      132.02      138.03      2.05 o
  -2   0   3      562.17      628.73      7.53 o
   0   0   3      190.75      169.05      1.79 o
   1   0   3      741.65      718.03      7.59 o
   2   0   3      426.09      392.77      4.80 o
   3   0   3      112.55      123.27      2.18 o
   4   0   3      254.18      256.11      4.41 o
   5   0   3      181.63      168.28      3.82 o
   6   0   3       20.59       25.00      1.86 o
   7   0   3        0.07       -0.69      1.35 o
  -8   1   3       13.70       11.70      1.67 o
  -7   1   3       23.19       27.43      1.67 o
  -6   1   3      164.98      173.92      3.15 o
  -5   1   3       27.14       27.37      0.95 o
  -4   1   3        8.62        3.20      0.29 o
  -3   1   3     1675.64     1828.00     25.81 o
  -1   1   3        0.30        0.67      0.19 o
   0   1   3       82.08       77.82      1.04 o
   1   1   3      476.03      466.71      5.23 o
   2   1   3      700.36      697.59      8.22 o
   3   1   3      811.74      813.19     11.75 o
   5   1   3      254.35      266.48      6.20 o
   6   1   3        0.98        0.44      0.98 o
  -8   2   3        7.30        8.19      0.95 o
  -7   2   3        1.79        1.59      0.61 o
  -6   2   3        2.36        5.08      0.56 o
  -5   2   3        1.30       12.39      1.50 o
  -4   2   3      389.78      449.47      7.49 o
  -3   2   3      316.80      349.36      6.26 o
  -2   2   3      175.06      162.97      2.75 o
  -1   2   3     2801.99     2703.73     38.15 o
   0   2   3      191.57      189.61      2.21 o
   1   2   3      285.33      285.61      3.47 o
   2   2   3      454.87      402.08      6.22 o
   3   2   3       38.44       40.37      1.41 o
   4   2   3      251.58      254.84      5.18 o
   5   2   3       98.89      101.59      4.14 o
   6   2   3       18.54       17.40      2.24 o
  -8   3   3        1.66        0.90      0.67 o
  -7   3   3       97.15      100.15      2.70 o
  -6   3   3      253.45      253.83      4.52 o
  -5   3   3        3.30        5.21      0.52 o
  -4   3   3       91.65       69.30      1.46 o
  -3   3   3     1985.22     2111.28     35.59 o
  -2   3   3      585.27      580.58      6.41 o
  -1   3   3      458.57      489.44      5.54 o
   0   3   3      104.52       96.63      1.62 o
   1   3   3        4.21        2.69      0.38 o
   2   3   3       75.81       76.41      1.95 o
   3   3   3       75.44       71.87      2.54 o
   4   3   3       12.49       12.36      1.75 o
   5   3   3       75.76       84.04      4.02 o
  -8   4   3        1.29        0.77      0.62 o
  -7   4   3       31.75       30.88      1.43 o
  -6   4   3        4.40        1.89      0.99 o
  -5   4   3       25.28       29.90      1.10 o
  -4   4   3      156.36      168.84      2.60 o
  -3   4   3       19.19       31.78      0.76 o
  -2   4   3       34.86       40.17      1.77 o
  -1   4   3      313.83      327.95      4.40 o
   0   4   3      119.91      129.39      2.37 o
   1   4   3      122.01      129.60      2.52 o
   2   4   3      226.02      223.26      4.19 o
   3   4   3        0.07        0.54      1.57 o
   4   4   3      212.32      210.53      6.77 o
  -8   5   3        7.12       12.80      1.49 o
  -7   5   3      165.60      161.01      3.63 o
  -6   5   3       45.07       48.36      1.68 o
  -5   5   3       42.16       40.31      1.04 o
  -4   5   3        2.64        7.03      0.55 o
  -3   5   3      402.53      419.70      5.14 o
  -2   5   3       70.16       60.34      1.39 o
  -1   5   3      128.79      115.48      2.13 o
   0   5   3       21.09       16.85      1.07 o
   1   5   3        0.49        0.84      0.76 o
   2   5   3        4.32        7.37      1.46 o
   3   5   3        1.16        1.55      1.21 o
   4   5   3       20.01       20.84      2.56 o
  -8   6   3        4.17        3.64      1.29 o
  -7   6   3       62.18       54.29      2.05 o
  -5   6   3      127.56      121.81      3.01 o
  -4   6   3        7.27       11.11      0.73 o
  -3   6   3       39.17       33.09      1.23 o
  -2   6   3       58.05       57.86      1.46 o
  -1   6   3       13.71       14.81      1.04 o
   0   6   3        1.53        1.26      0.79 o
   1   6   3        4.62        2.83      1.21 o
   2   6   3       22.53       18.94      2.25 o
  -7   7   3       56.83       56.10      2.35 o
  -6   7   3       21.76       24.03      1.58 o
  -5   7   3        4.69        4.91      1.19 o
  -4   7   3        0.78        0.25      0.74 o
  -3   7   3      107.83      113.47      2.69 o
  -2   7   3        0.31        1.73      0.71 o
  -1   7   3       35.28       34.86      1.84 o
   0   7   3        1.00        2.70      1.27 o
   1   7   3        0.74        1.18      1.87 o
  -6   8   3        1.18       -0.35      1.34 o
  -5   8   3        9.17        8.91      1.19 o
  -4   8   3        4.90        5.62      1.19 o
  -3   8   3        0.03        2.77      1.01 o
  -2   8   3       38.89       36.31      3.11 o
  -1   8   3       23.73       21.84      3.35 o
   1  -8   4        2.12        1.31      1.30 o
   2  -8   4        7.65        7.95      2.38 o
   3  -8   4       26.10       23.97      2.08 o
   4  -8   4       14.82       18.36      4.05 o
   5  -8   4        0.93       -1.56      1.85 o
   6  -8   4       20.08       27.43      3.68 o
  -1  -7   4        0.06        0.68      1.22 o
   0  -7   4       20.78       22.82      2.33 o
   1  -7   4        6.84        8.14      1.27 o
   2  -7   4       24.08       25.37      1.96 o
   3  -7   4        0.48        2.43      0.95 o
   4  -7   4        3.06        2.09      0.97 o
   5  -7   4       16.23       16.91      1.56 o
   6  -7   4        0.00       -1.22      1.05 o
   7  -7   4       11.41       13.28      2.06 o
  -3  -6   4        7.79        7.78      1.67 o
  -2  -6   4        4.74        4.42      1.37 o
  -1  -6   4        0.21        0.45      1.04 o
   0  -6   4       65.33       62.68      3.07 o
   1  -6   4       43.45       41.13      1.89 o
   2  -6   4       21.58       22.07      1.36 o
   3  -6   4      240.55      240.93      6.27 o
   4  -6   4       28.86       26.57      1.47 o
   5  -6   4       26.42       28.35      1.55 o
   6  -6   4       32.70       32.26      1.86 o
   7  -6   4        0.40        0.83      1.12 o
  -4  -5   4        4.37        4.09      1.47 o
  -3  -5   4       23.44       20.23      2.18 o
  -2  -5   4        6.79        6.34      1.43 o
  -1  -5   4        7.66        8.90      1.21 o
   0  -5   4       20.20       22.17      1.27 o
   1  -5   4       13.37       13.66      0.89 o
   2  -5   4       98.52      100.95      2.13 o
   3  -5   4       30.04       38.89      1.43 o
   4  -5   4        6.85        5.05      0.81 o
   5  -5   4       98.67       93.92      2.50 o
   6  -5   4        0.00        2.23      0.70 o
   7  -5   4        0.01        0.17      0.85 o
   8  -5   4        0.55        1.80      1.15 o
  -5  -4   4        0.00       -1.77      1.26 o
  -4  -4   4       19.39       19.11      1.69 o
  -3  -4   4       41.08       37.34      2.03 o
  -2  -4   4        0.06        0.82      0.62 o
  -1  -4   4        6.37        3.14      0.59 o
   0  -4   4      117.85      103.68      1.91 o
   1  -4   4      228.03      218.55      3.38 o
   2  -4   4      431.38      439.39      5.97 o
   3  -4   4      881.76      904.37     10.51 o
   4  -4   4      225.69      207.02      3.64 o
   5  -4   4       76.77       82.98      2.31 o
   6  -4   4       85.01       80.75      2.63 o
   7  -4   4        0.36       -0.04      0.77 o
   8  -4   4       21.82       22.50      2.40 o
  -5  -3   4       16.25       18.21      1.60 o
  -4  -3   4       21.76       22.06      1.41 o
  -3  -3   4       45.30       46.53      1.59 o
  -2  -3   4       29.02       25.60      1.16 o
  -1  -3   4       16.56       14.30      0.66 o
   0  -3   4        1.45        0.95      0.31 o
   1  -3   4       78.67       84.92      1.42 o
   2  -3   4      285.72      298.87      3.64 o
   3  -3   4      568.19      645.44      7.65 o
   4  -3   4       41.52       40.35      1.26 o
   5  -3   4       74.32       65.56      1.90 o
   6  -3   4        0.63        1.46      0.58 o
   7  -3   4        5.84        7.37      1.07 o
   8  -3   4        1.03        1.26      1.68 o
  -6  -2   4       20.31       23.62      3.05 o
  -5  -2   4        3.31        3.24      0.73 o
  -4  -2   4       44.51       43.17      1.43 o
  -3  -2   4      230.46      230.03      4.32 o
  -2  -2   4        2.11        0.39      0.30 o
  -1  -2   4       29.57       37.46      0.89 o
   0  -2   4      350.48      320.79      3.48 o
   1  -2   4      955.28      965.84     10.06 o
   2  -2   4     1974.25     2085.37     20.29 o
   3  -2   4     1705.31     1809.71     21.07 o
   4  -2   4      791.06      778.35      9.67 o
   5  -2   4       54.14       54.56      1.71 o
   6  -2   4      248.04      245.87      4.74 o
   7  -2   4        0.00       -0.78      0.65 o
  -7  -1   4        0.50        0.27      0.92 o
  -6  -1   4       34.81       31.56      1.88 o
  -5  -1   4       78.31       74.52      1.88 o
  -4  -1   4       98.26      101.81      2.08 o
  -3  -1   4        7.32        4.35      0.62 o
  -2  -1   4       79.18       71.52      1.27 o
  -1  -1   4      253.85      239.08      2.82 o
   0  -1   4      501.61      485.26      4.94 o
   1  -1   4       89.77       82.49      1.20 o
   2  -1   4       63.46       86.26      2.50 o
   3  -1   4      602.75      665.08      7.75 o
   4  -1   4        8.27       20.01      2.18 o
   5  -1   4       41.85       36.28      1.40 o
   6  -1   4        5.77        6.09      0.91 o
   7  -1   4        9.38        9.74      1.39 o
  -7   0   4        1.31        1.23      0.78 o
  -6   0   4       62.19       81.20      2.65 o
  -5   0   4        8.64        6.80      0.61 o
  -4   0   4       99.19      110.39      2.00 o
  -3   0   4      896.27      902.06     10.81 o
  -2   0   4        9.75       22.26      0.74 o
  -1   0   4      852.89      826.81      9.90 o
   0   0   4      991.18      952.28      9.27 o
   1   0   4      442.30      410.23      4.63 o
   2   0   4      843.93      892.12     10.31 o
   3   0   4     1116.38     1135.18     13.44 o
   4   0   4      252.75      240.29      4.25 o
   5   0   4        5.86        7.96      0.92 o
   6   0   4      134.90      130.80      3.97 o
   7   0   4        0.60        1.81      1.17 o
  -8   1   4        0.30        0.26      0.93 o
  -7   1   4        1.47        0.58      0.64 o
  -6   1   4       76.27       72.80      1.95 o
  -5   1   4       46.51       42.68      1.13 o
  -4   1   4      577.63      607.54      8.15 o
  -3   1   4       68.80       53.49      1.44 o
  -1   1   4      164.89      144.43      2.22 o
   0   1   4      841.62      825.26      8.79 o
   1   1   4       38.69       34.91      0.80 o
   2   1   4       21.56       21.03      1.19 o
   3   1   4      197.57      220.83      3.59 o
   4   1   4       15.38       24.83      2.51 o
   5   1   4       19.21       20.79      1.71 o
   6   1   4        6.33        7.42      1.55 o
  -8   2   4        3.65        3.05      0.70 o
  -7   2   4        2.52        1.20      0.62 o
  -6   2   4       99.37       97.66      2.25 o
  -5   2   4        0.71       22.02      1.74 o
  -4   2   4      150.87      137.40      4.58 o
  -3   2   4      896.42      893.90     32.67 o
  -2   2   4        2.29        1.42      0.31 o
  -1   2   4     1207.44     1222.99     13.71 o
   0   2   4      399.94      392.75      4.49 o
   1   2   4       38.89       73.37      1.36 o
   2   2   4      145.65      139.40      3.00 o
   3   2   4      294.37      310.58      5.26 o
   4   2   4        9.22        7.29      1.08 o
   5   2   4        9.31        6.86      1.49 o
   6   2   4       34.38       35.32      3.02 o
  -8   3   4        0.79        1.30      0.65 o
  -7   3   4        2.15        3.39      0.66 o
  -6   3   4       42.29       38.27      1.34 o
  -5   3   4        4.90       47.58      1.79 o
  -4   3   4     1125.06     1184.65     20.36 o
  -3   3   4       15.00       19.12      1.68 o
  -2   3   4      637.75      588.80      6.48 o
  -1   3   4       33.31       42.82      0.85 o
   0   3   4      437.99      434.88      5.49 o
   1   3   4       93.76       97.06      1.94 o
   2   3   4        0.25        0.93      0.46 o
   3   3   4      122.35      123.52      4.34 o
   4   3   4       10.88       10.52      1.66 o
   5   3   4        1.04        1.68      1.25 o
  -8   4   4        2.51        2.84      0.68 o
  -7   4   4       22.74       18.86      1.12 o
  -6   4   4        2.94        3.53      0.46 o
  -5   4   4        2.64        0.33      0.31 o
  -4   4   4        3.45        4.61      0.49 o
  -3   4   4      238.24      205.61      2.55 o
  -2   4   4       80.60       76.22      2.41 o
  -1   4   4      249.98      227.70      3.25 o
   0   4   4      108.72      103.42      2.06 o
   1   4   4       25.51       22.75      1.07 o
   2   4   4       14.06       11.50      1.29 o
   3   4   4      160.37      156.97      8.17 o
   4   4   4        4.87        6.45      1.60 o
  -8   5   4       19.19       23.71      2.34 o
  -7   5   4        0.54        1.32      0.61 o
  -6   5   4       16.05       18.11      1.07 o
  -5   5   4        8.62        6.84      0.72 o
  -4   5   4      296.37      313.85      4.16 o
  -3   5   4      118.79      122.89      2.05 o
  -2   5   4      115.91      120.26      2.09 o
  -1   5   4        0.34        0.46      0.43 o
   0   5   4       44.74       55.86      1.78 o
   1   5   4       48.50       43.87      2.15 o
   2   5   4        0.08        1.54      1.13 o
   3   5   4       28.25       24.56      2.51 o
  -8   6   4        1.79        2.92      1.33 o
  -7   6   4        7.14        5.77      1.38 o
  -6   6   4        0.08       -0.22      0.99 o
  -5   6   4        4.01        3.62      0.69 o
  -4   6   4       25.30       27.87      0.98 o
  -3   6   4       97.04       99.31      1.84 o
  -2   6   4       65.45       68.85      1.77 o
  -1   6   4       80.03       79.74      2.36 o
   0   6   4       55.54       58.63      2.49 o
   1   6   4        0.02       -0.20      1.54 o
   2   6   4        0.05        0.28      1.21 o
  -7   7   4        2.73        2.52      1.48 o
  -6   7   4       15.30       13.45      1.23 o
  -5   7   4        0.10       -0.97      0.69 o
  -4   7   4       67.01       66.36      2.26 o
  -3   7   4       55.17       53.72      2.11 o
  -2   7   4       12.37       14.58      1.12 o
  -1   7   4        7.37        7.38      1.07 o
   0   7   4        0.48       -0.03      1.38 o
   1   7   4        6.41        8.29      1.82 o
  -6   8   4        0.52       -1.02      1.91 o
  -5   8   4        9.37        8.86      1.18 o
  -4   8   4        2.86        1.68      0.88 o
  -3   8   4        7.58       10.76      1.92 o
  -2   8   4        1.32        2.66      1.72 o
  -1   8   4        4.49        5.06      2.21 o
   1  -8   5        1.92        1.76      1.33 o
   2  -8   5        3.81        2.71      1.36 o
   3  -8   5        1.13        0.90      1.32 o
   4  -8   5        0.24       -0.72      1.17 o
   5  -8   5        6.17        6.34      2.63 o
  -1  -7   5        3.52        3.81      1.49 o
   0  -7   5       57.75       56.62      4.05 o
   1  -7   5        1.79        1.22      0.90 o
   2  -7   5        7.30        6.92      1.30 o
   3  -7   5       28.94       28.22      2.44 o
   4  -7   5       44.31       42.74      2.13 o
   5  -7   5        5.20        5.38      1.76 o
   6  -7   5       29.63       33.78      3.92 o
  -3  -6   5        0.08        0.07      1.17 o
  -2  -6   5       11.10       11.62      1.83 o
  -1  -6   5       26.72       25.49      2.33 o
   0  -6   5        0.21       -0.01      0.92 o
   1  -6   5       22.79       21.69      1.51 o
   2  -6   5       15.95       16.66      1.35 o
   3  -6   5        0.28        0.68      0.78 o
   4  -6   5        2.97        2.81      0.92 o
   5  -6   5        5.49        6.81      1.11 o
   6  -6   5        6.61        7.22      1.18 o
   7  -6   5        7.58        7.68      1.67 o
  -4  -5   5        2.99        1.79      1.26 o
  -3  -5   5        2.91        2.56      1.17 o
  -2  -5   5       52.18       51.93      2.55 o
  -1  -5   5       24.78       25.25      1.79 o
   0  -5   5      252.90      258.77      5.39 o
   1  -5   5        0.18       -0.49      0.50 o
   2  -5   5       10.66       13.85      0.91 o
   3  -5   5       64.37       51.64      1.68 o
   4  -5   5       58.45       56.35      1.94 o
   5  -5   5        6.62        8.31      1.20 o
   6  -5   5       32.06       33.66      1.81 o
   7  -5   5       89.26       88.51      4.13 o
  -5  -4   5        0.72        0.24      1.44 o
  -4  -4   5       24.71       23.48      1.85 o
  -3  -4   5        1.24        1.35      0.81 o
  -2  -4   5      139.77      144.21      3.42 o
  -1  -4   5      228.16      215.73      3.45 o
   0  -4   5       44.63       48.36      1.39 o
   1  -4   5      278.82      258.06      4.18 o
   2  -4   5       82.20       71.75      1.69 o
   3  -4   5       48.38       55.50      1.47 o
   4  -4   5        0.93        2.12      0.52 o
   5  -4   5        1.70        1.83      0.59 o
   6  -4   5        4.90        6.89      1.00 o
   7  -4   5       10.08        7.86      1.37 o
  -5  -3   5        0.06       -0.13      1.08 o
  -4  -3   5       23.92       24.82      1.89 o
  -3  -3   5       15.42       17.84      1.08 o
  -2  -3   5      207.73      209.65      3.51 o
  -1  -3   5      174.07      175.61      2.73 o
   0  -3   5      607.96      603.96      6.75 o
   1  -3   5      109.36      102.24      1.76 o
   2  -3   5      184.64      197.09      2.66 o
   3  -3   5      174.23      152.68      2.59 o
   4  -3   5       66.23       63.61      2.70 o
   5  -3   5        2.12        4.55      0.65 o
   6  -3   5       20.72       22.30      1.55 o
   7  -3   5       65.51       63.61      2.50 o
  -6  -2   5        5.24        7.66      1.43 o
  -5  -2   5        1.06       11.85      1.06 o
  -4  -2   5       16.02       17.49      1.01 o
  -3  -2   5        1.38        2.56      0.48 o
  -2  -2   5      442.68      432.76      5.90 o
  -1  -2   5     1161.20     1111.10     13.08 o
   0  -2   5      116.44      126.98      1.68 o
   1  -2   5     1062.41     1096.80     11.70 o
   2  -2   5      551.38      531.49      5.90 o
   3  -2   5      199.63      243.41      3.30 o
   4  -2   5        2.47        2.59      0.45 o
   5  -2   5        0.39        0.88      0.56 o
   6  -2   5        4.06        7.53      1.01 o
   7  -2   5        9.64        8.63      1.84 o
  -7  -1   5        1.35        0.89      0.96 o
  -6  -1   5       91.97       84.44      2.89 o
  -5  -1   5        0.12        1.09      0.45 o
  -4  -1   5      116.97      124.83      2.37 o
  -3  -1   5       26.95       25.83      1.01 o
  -2  -1   5      665.21      686.46      8.42 o
  -1  -1   5      567.49      588.27      6.48 o
   0  -1   5      979.74      993.13     10.19 o
   1  -1   5      376.64      344.30      3.70 o
   2  -1   5      980.87      988.37     12.48 o
   3  -1   5       87.38       70.42      1.49 o
   4  -1   5        6.34        5.70      0.59 o
   5  -1   5       28.14       27.30      1.35 o
   6  -1   5       10.71       10.35      1.18 o
   7  -1   5       10.57       14.62      2.02 o
  -7   0   5        0.80        0.47      0.69 o
  -6   0   5       40.95       44.83      1.93 o
  -5   0   5        6.49        8.05      0.66 o
  -4   0   5        0.55       10.10      0.75 o
  -3   0   5       17.44       20.84      0.59 o
  -2   0   5      511.77      534.46      6.47 o
  -1   0   5     2250.64     2160.64     30.66 o
   0   0   5       48.23       45.04      0.88 o
   1   0   5     1059.11      997.38     10.30 o
   2   0   5     1364.98     1402.72     14.79 o
   3   0   5      130.10      136.82      2.27 o
   4   0   5       73.66       78.01      2.37 o
   5   0   5        2.65        1.39      0.77 o
   6   0   5        0.06       -0.62      0.74 o
   7   0   5       11.23       13.52      1.68 o
  -7   1   5        1.23        4.26      0.83 o
  -6   1   5      120.77       96.20      2.70 o
  -5   1   5        4.90        5.67      0.47 o
  -4   1   5      174.58      198.13      3.93 o
  -3   1   5        3.24        2.11      0.34 o
  -2   1   5      574.23      528.97     10.40 o
  -1   1   5      503.05      509.30     12.95 o
   0   1   5      228.66      227.56      2.66 o
   1   1   5      418.19      401.27      4.65 o
   2   1   5      806.20      817.34      9.83 o
   3   1   5       22.18       21.18      2.57 o
   5   1   5       16.63       14.41      1.82 o
   6   1   5       16.04       17.08      2.16 o
  -8   2   5        9.30       16.20      1.75 o
  -7   2   5       27.67       23.22      1.38 o
  -6   2   5       56.10       55.94      1.81 o
  -5   2   5      103.68      106.52      2.31 o
  -4   2   5        0.08        0.03      0.78 o
  -3   2   5      282.98      353.24     13.73 o
  -2   2   5      361.05      342.70      6.10 o
  -1   2   5      867.21      836.25      9.51 o
   0   2   5        8.22        8.65      0.44 o
   1   2   5      347.14      296.64      4.24 o
   2   2   5      803.19      777.25     11.35 o
   3   2   5       53.99       58.48      2.29 o
   4   2   5       51.34       58.21      2.97 o
   5   2   5        5.57        6.44      1.52 o
   6   2   5        0.37        0.49      1.23 o
  -8   3   5        0.46        1.28      0.63 o
  -7   3   5        6.26       15.38      1.04 o
  -6   3   5      116.51      103.87      2.58 o
  -5   3   5       17.94       19.04      0.85 o
  -4   3   5       51.51       62.95      4.01 o
  -3   3   5       14.46       47.36      1.73 o
  -2   3   5      256.80      255.62      3.23 o
  -1   3   5      120.64      135.36      1.96 o
   0   3   5       50.78       46.86      1.18 o
   1   3   5      146.10      152.06      2.90 o
   2   3   5      314.06      321.42      5.44 o
   3   3   5        1.59        2.97      1.09 o
   4   3   5        0.54        0.74      1.06 o
   5   3   5        0.83        1.35      1.27 o
  -8   4   5       10.18       15.53      1.12 o
  -7   4   5       39.69       36.07      1.37 o
  -6   4   5       47.67       46.74      1.20 o
  -5   4   5      118.16      116.28      2.62 o
  -4   4   5       11.07       14.21      1.04 o
  -3   4   5      314.74      321.61      4.04 o
  -2   4   5      259.67      267.19      3.58 o
  -1   4   5       38.04       28.46      0.98 o
   0   4   5       29.17       34.34      1.16 o
   1   4   5       13.36       12.20      0.93 o
   2   4   5      178.93      167.56      4.50 o
   3   4   5       10.07       10.46      1.68 o
   4   4   5        6.33        9.62      1.84 o
  -8   5   5        0.46        1.53      0.57 o
  -7   5   5        1.94        4.36      1.12 o
  -6   5   5      102.42       93.90      2.22 o
  -5   5   5        1.16        1.64      0.43 o
  -4   5   5       20.95       17.71      0.91 o
  -3   5   5        1.22        3.24      0.43 o
  -2   5   5       21.50       25.40      0.91 o
  -1   5   5        0.24       -0.21      0.42 o
   0   5   5       18.87       21.78      1.23 o
   1   5   5       22.09       18.51      1.61 o
   2   5   5      111.83      112.04      6.91 o
   3   5   5        0.01       -0.56      1.14 o
  -8   6   5        1.40        2.59      1.39 o
  -7   6   5       21.20       22.16      1.77 o
  -6   6   5        9.27       12.08      0.99 o
  -5   6   5       16.69       13.52      0.95 o
  -4   6   5       15.91       13.17      0.85 o
  -3   6   5       31.32       26.31      1.02 o
  -2   6   5       75.50       74.99      1.74 o
  -1   6   5        8.81       10.00      1.15 o
   0   6   5       11.52       11.31      1.33 o
   1   6   5        1.95        3.80      1.35 o
   2   6   5       35.41       37.09      4.35 o
  -7   7   5        1.68        1.04      2.01 o
  -6   7   5       13.07       11.51      1.89 o
  -5   7   5        1.39        1.67      0.78 o
  -4   7   5       36.91       29.22      1.57 o
  -3   7   5        0.15        1.72      0.67 o
  -2   7   5        0.72        0.08      0.62 o
  -1   7   5        0.02       -0.38      0.86 o
   0   7   5        1.66        3.01      1.31 o
   1   7   5        3.83        6.32      1.71 o
  -6   8   5        2.85        2.70      1.36 o
  -5   8   5        4.55        4.59      1.00 o
  -4   8   5        8.51        7.53      1.74 o
  -3   8   5        5.20        4.51      1.36 o
  -2   8   5       21.01       22.66      2.54 o
  -1   8   5        1.44        1.11      1.85 o
   1  -8   6       35.22       32.88      2.90 o
   2  -8   6        1.09       -1.32      1.14 o
   3  -8   6       13.68       13.46      2.02 o
   4  -8   6        1.15        1.55      1.37 o
   5  -8   6        0.32       -0.45      2.09 o
  -1  -7   6       23.25       23.33      2.52 o
   0  -7   6       27.41       23.07      2.37 o
   1  -7   6        9.92        7.85      1.29 o
   2  -7   6       44.54       45.57      2.42 o
   3  -7   6       14.78       14.16      1.92 o
   4  -7   6       22.28       23.07      2.06 o
   5  -7   6       86.19       85.48      3.51 o
   6  -7   6        1.82        1.29      2.21 o
  -2  -6   6       14.38       14.03      1.98 o
  -1  -6   6       15.68       20.59      2.15 o
   0  -6   6       24.65       27.21      2.33 o
   1  -6   6      128.53      119.24      4.52 o
   2  -6   6        0.00        0.88      0.78 o
   3  -6   6       75.45       73.51      2.63 o
   4  -6   6        0.58       -0.05      0.81 o
   5  -6   6       26.72       28.86      1.91 o
   6  -6   6        0.38       -1.25      0.84 o
   7  -6   6        8.72        5.12      2.27 o
  -4  -5   6        0.47        1.65      1.68 o
  -3  -5   6        4.63        5.12      2.00 o
  -2  -5   6        4.23        3.17      1.08 o
  -1  -5   6       98.77       98.57      3.34 o
   0  -5   6       61.45       57.35      1.76 o
   1  -5   6       10.31        8.08      0.86 o
   2  -5   6      249.66      248.00      3.98 o
   3  -5   6       14.43       12.76      1.11 o
   4  -5   6      111.61      119.75      2.96 o
   5  -5   6      259.61      248.18      5.39 o
   6  -5   6       15.38       14.30      1.40 o
   7  -5   6       38.63       35.99      3.98 o
  -5  -4   6        4.46        6.22      2.15 o
  -4  -4   6       15.98       19.60      1.73 o
  -3  -4   6        0.66       -0.05      0.91 o
  -2  -4   6        0.31        0.12      0.62 o
  -1  -4   6       22.20       24.14      1.19 o
   0  -4   6       39.52       42.77      1.34 o
   1  -4   6      260.29      251.51      3.87 o
   2  -4   6       19.49       20.12      0.97 o
   3  -4   6       86.79       87.41      1.93 o
   4  -4   6       22.18       23.89      1.35 o
   5  -4   6       41.46       41.17      2.23 o
   6  -4   6        0.54       -0.55      0.60 o
   7  -4   6        6.18        3.12      1.10 o
  -5  -3   6       58.36       54.71      3.12 o
  -4  -3   6       23.98       24.71      1.47 o
  -3  -3   6        0.50        3.27      0.69 o
  -2  -3   6       29.86       23.07      1.16 o
  -1  -3   6      239.20      250.77      3.63 o
   0  -3   6      298.89      284.98      3.77 o
   1  -3   6        7.48       13.50      0.70 o
   2  -3   6      426.88      451.35      6.12 o
   3  -3   6        0.77       12.22      1.53 o
   4  -3   6      223.52      234.89      4.23 o
   5  -3   6      270.54      272.23      5.05 o
   6  -3   6       22.67       21.60      1.59 o
   7  -3   6       42.64       40.20      2.38 o
  -6  -2   6        2.99       -0.11      0.88 o
  -5  -2   6       18.46       20.06      1.56 o
  -4  -2   6       16.28       15.13      0.96 o
  -3  -2   6       87.39       91.17      1.76 o
  -2  -2   6        1.73        1.06      0.40 o
  -1  -2   6       22.35       26.33      0.96 o
   0  -2   6      240.94      204.57      2.78 o
   1  -2   6      288.54      311.24      3.51 o
   2  -2   6        1.70        1.04      0.29 o
   3  -2   6       87.47       78.66      1.65 o
   4  -2   6       21.86       22.27      1.19 o
   5  -2   6       45.90       42.98      1.78 o
   6  -2   6        4.01        3.43      0.86 o
   7  -2   6        0.14        0.47      0.93 o
  -7  -1   6      119.98      111.02      4.29 o
  -6  -1   6        2.40        3.05      1.06 o
  -5  -1   6      179.79      187.99      5.00 o
  -4  -1   6      135.99      128.42      3.76 o
  -3  -1   6       17.93       22.59      1.05 o
  -2  -1   6       18.26       18.33      1.33 o
  -1  -1   6      213.62      202.99      2.71 o
   0  -1   6      233.40      231.15      2.75 o
   1  -1   6       42.83       52.45      0.93 o
   2  -1   6      568.85      610.50      7.00 o
   3  -1   6       14.24       14.72      0.80 o
   4  -1   6      265.51      259.71      4.30 o
   5  -1   6      186.85      188.01      4.39 o
   6  -1   6        9.36       11.43      1.49 o
   7  -1   6       28.13       27.07      4.25 o
  -7   0   6        8.80        7.18      1.06 o
  -6   0   6       10.39        9.20      1.01 o
  -5   0   6       29.23       22.52      0.90 o
  -4   0   6       31.55       43.57      1.07 o
  -3   0   6      393.37      379.60      4.78 o
  -2   0   6        0.35       59.95      2.07 o
  -1   0   6      688.64      680.24      7.83 o
   0   0   6      990.66     1000.65     10.79 o
   1   0   6       41.43       34.76      0.77 o
   2   0   6      326.08      338.94      4.50 o
   3   0   6       15.14       13.61      0.80 o
   5   0   6       18.81       16.96      1.35 o
   6   0   6        0.01       -0.89      0.81 o
  -7   1   6      200.86      180.77      4.47 o
  -6   1   6        6.25        5.26      0.74 o
  -5   1   6      175.37      171.90      3.71 o
  -4   1   6      462.21      478.10     10.57 o
  -3   1   6        0.02        0.40      0.30 o
  -2   1   6       42.27       41.11      1.68 o
  -1   1   6      261.01      275.25      3.24 o
   0   1   6       42.98       45.44      0.98 o
   1   1   6        7.43        7.96      1.06 o
   2   1   6      225.75      224.88      3.58 o
   3   1   6       41.73       49.65      3.06 o
   4   1   6      172.39      167.68      4.42 o
   5   1   6       98.32       92.72      4.01 o
   6   1   6        0.00       -0.69      1.11 o
  -8   2   6        0.75        1.55      0.80 o
  -7   2   6       15.64       14.12      1.05 o
  -6   2   6       34.40       25.75      1.00 o
  -5   2   6        8.77        7.75      0.63 o
  -4   2   6       35.81       39.19      2.99 o
  -3   2   6      258.07      245.20      9.81 o
  -2   2   6       14.04        9.59      1.01 o
  -1   2   6      532.87      493.96      5.79 o
   0   2   6      371.40      366.45      4.99 o
   1   2   6       61.04       87.18      1.74 o
   2   2   6      299.86      310.88      5.19 o
   3   2   6       28.87       39.28      1.52 o
   4   2   6       10.45       12.31      1.75 o
   5   2   6       15.91       18.80      2.25 o
  -8   3   6        1.54        3.25      0.71 o
  -7   3   6      222.19      192.54      3.95 o
  -6   3   6       31.98       27.24      0.87 o
  -5   3   6      127.67      114.43      6.37 o
  -4   3   6      309.18      319.97     13.13 o
  -3   3   6        6.30       13.73      0.89 o
  -2   3   6       18.64       10.00      0.39 o
  -1   3   6       69.70       68.89      1.37 o
   0   3   6        1.15        0.24      0.32 o
   1   3   6       35.83       52.44      1.74 o
   2   3   6       16.23       17.43      1.09 o
   3   3   6        6.23        8.76      1.48 o
   4   3   6       44.88       47.66      2.99 o
   5   3   6       27.46       27.11      2.81 o
  -8   4   6        4.67        8.36      1.00 o
  -7   4   6        4.38        4.33      0.69 o
  -6   4   6       22.39       20.40      3.05 o
  -5   4   6        1.44        0.96      1.32 o
  -4   4   6       38.79       37.18      1.18 o
  -3   4   6      121.07      111.64      2.15 o
  -2   4   6        1.13        0.30      0.30 o
  -1   4   6      272.78      258.17      3.88 o
   0   4   6       97.13       94.08      2.00 o
   1   4   6       22.87       22.11      1.28 o
   2   4   6      106.37      101.79      3.39 o
   3   4   6       12.81       15.06      3.52 o
   4   4   6        0.18        1.88      1.34 o
  -8   5   6        1.42        4.97      0.80 o
  -7   5   6      132.56      116.82      2.61 o
  -6   5   6       43.72       44.88      1.38 o
  -5   5   6       43.53       42.15      1.14 o
  -4   5   6       83.75       93.63      2.07 o
  -3   5   6        5.57        5.29      0.48 o
  -2   5   6        9.63       19.12      0.83 o
  -1   5   6        4.91        5.73      0.65 o
   0   5   6        4.05        5.75      0.80 o
   1   5   6       28.60       31.52      1.98 o
   2   5   6        0.65        2.14      1.25 o
   3   5   6        0.72       -0.63      1.24 o
  -7   6   6        0.11        0.24      1.32 o
  -6   6   6        2.59        2.90      0.93 o
  -5   6   6        1.32        0.72      0.51 o
  -4   6   6       36.90       35.06      1.40 o
  -3   6   6       28.94       23.81      1.08 o
  -2   6   6        2.31        4.04      0.72 o
  -1   6   6       57.70       57.19      2.09 o
   0   6   6       10.09        8.70      1.28 o
   1   6   6        6.43        3.53      1.39 o
   2   6   6       29.39       27.64      2.74 o
  -7   7   6       46.87       43.99      2.81 o
  -6   7   6       24.35       25.24      1.92 o
  -5   7   6       17.25       17.89      1.26 o
  -4   7   6        7.00        9.71      0.93 o
  -3   7   6        4.77        5.11      0.89 o
  -2   7   6        4.76        6.54      1.18 o
  -1   7   6        0.14        0.13      2.24 o
   0   7   6        0.68        1.95      1.32 o
  -5   8   6        3.34        4.05      0.94 o
  -4   8   6       13.33       17.51      2.65 o
  -3   8   6       10.18       11.71      1.47 o
   2  -8   7        2.46        2.38      1.43 o
   3  -8   7       42.83       46.40      3.99 o
   4  -8   7        0.03        0.20      1.36 o
  -1  -7   7       44.92       41.31      3.18 o
   0  -7   7        0.21        1.76      1.44 o
   1  -7   7        1.37        1.32      1.35 o
   2  -7   7        4.53        2.70      1.16 o
   3  -7   7       16.15       19.04      1.91 o
   4  -7   7        0.35       -0.31      1.19 o
   5  -7   7        2.76        5.53      1.68 o
   6  -7   7        1.22       -1.38      2.09 o
  -2  -6   7       29.96       25.79      2.58 o
  -1  -6   7       22.92       19.65      2.42 o
   0  -6   7       38.15       36.86      3.23 o
   1  -6   7       16.32       13.77      1.50 o
   2  -6   7       54.20       50.32      2.49 o
   3  -6   7       78.92       72.87      3.04 o
   4  -6   7        5.46        3.98      1.28 o
   5  -6   7      123.82      115.34      4.12 o
   6  -6   7       12.10       11.63      1.74 o
  -3  -5   7       13.36       13.52      1.90 o
  -2  -5   7       31.07       36.56      2.52 o
  -1  -5   7      128.32      117.24      3.74 o
   0  -5   7        1.43        0.65      0.71 o
   1  -5   7        1.72        1.54      0.59 o
   2  -5   7       25.00       31.60      1.90 o
   3  -5   7       98.40       99.88      3.73 o
   4  -5   7       15.70       16.93      1.53 o
   5  -5   7        7.78       10.01      1.26 o
   6  -5   7        6.77        8.18      1.41 o
   7  -5   7       88.91       79.37      5.30 o
  -4  -4   7        0.24       -0.99      1.85 o
  -3  -4   7       94.55       98.35      3.37 o
  -2  -4   7       75.65       78.58      2.24 o
  -1  -4   7      193.25      194.07      3.86 o
   0  -4   7       43.72       46.54      1.45 o
   1  -4   7       73.57       72.99      1.76 o
   2  -4   7       80.44       78.84      2.03 o
   3  -4   7       98.23       88.00      2.01 o
   4  -4   7        1.75        1.67      0.64 o
   5  -4   7      100.69       94.48      2.93 o
   6  -4   7        8.92       10.02      1.41 o
   7  -4   7       27.93       28.90      2.72 o
  -5  -3   7        8.18        7.86      1.51 o
  -4  -3   7        3.31        2.79      0.76 o
  -3  -3   7      101.75      106.90      2.54 o
  -2  -3   7      123.49      117.66      2.65 o
  -1  -3   7      503.07      527.55      7.41 o
   0  -3   7        2.75        5.60      0.57 o
   1  -3   7       28.86       58.02      2.43 o
   2  -3   7      207.01      214.22      3.38 o
   3  -3   7      388.40      371.86      5.32 o
   4  -3   7       45.71       35.12      1.62 o
   5  -3   7       93.89       91.54      2.83 o
   6  -3   7       81.16       78.73      3.16 o
   7  -3   7       29.61       32.79      2.84 o
  -6  -2   7        9.10       11.19      1.62 o
  -5  -2   7        0.94        1.55      0.76 o
  -4  -2   7       28.03       24.53      1.17 o
  -3  -2   7      103.92      107.00      2.13 o
  -2  -2   7        1.45        0.91      0.43 o
  -1  -2   7      597.90      601.76      7.98 o
   0  -2   7      257.32      263.88      3.46 o
   1  -2   7       78.98      103.76      1.75 o
   2  -2   7      194.22      176.70      2.85 o
   3  -2   7      209.40      189.92      3.33 o
   4  -2   7        6.19       22.35      2.30 o
   5  -2   7       87.16       80.60      2.64 o
   6  -2   7        0.36        0.54      0.85 o
   7  -2   7       33.66       39.63      4.97 o
  -6  -1   7       49.59       49.17      2.13 o
  -5  -1   7       31.75       32.10      1.62 o
  -4  -1   7        3.39        4.14      0.50 o
  -3  -1   7      557.75      571.78      8.17 o
  -2  -1   7       86.61       85.33      1.60 o
  -1  -1   7     2751.09     2911.59     41.50 o
   0  -1   7      178.69      221.30      2.89 o
   1  -1   7       85.51      123.63      3.78 o
   2  -1   7      292.98      314.56      4.40 o
   3  -1   7      131.47      124.96      2.84 o
   4  -1   7       54.53       45.07      1.82 o
   5  -1   7       38.53       39.47      1.86 o
   6  -1   7      126.29      122.66      6.65 o
   7  -1   7        9.77       10.95      1.94 o
  -7   0   7        3.92        6.89      0.98 o
  -6   0   7        1.40        6.76      0.86 o
  -5   0   7        0.32        0.04      0.34 o
  -4   0   7       14.08       17.20      0.69 o
  -3   0   7       34.91       35.51      0.80 o
  -2   0   7        9.57       27.37      0.66 o
  -1   0   7     1299.71     1328.27     15.02 o
   0   0   7      529.13      582.49      6.92 o
   1   0   7      441.29      472.21      5.97 o
   2   0   7      448.04      411.13      6.00 o
   3   0   7       38.21       29.43      1.94 o
   4   0   7       30.29       54.00      1.96 o
   5   0   7       22.80       21.65      1.79 o
   6   0   7        1.03        0.67      0.93 o
  -7   1   7       50.16       56.35      2.15 o
  -6   1   7       68.54       65.54      2.04 o
  -5   1   7       11.64       11.68      0.62 o
  -4   1   7        1.59        1.10      0.28 o
  -3   1   7      529.52      495.26      9.93 o
  -2   1   7      327.95      333.07      5.49 o
  -1   1   7     2718.18     2843.33     32.52 o
   0   1   7       82.62      104.50      1.78 o
   1   1   7      111.67      126.72      2.03 o
   2   1   7      126.03      133.40      2.45 o
   3   1   7        2.10        1.75      0.55 o
   4   1   7       44.23       44.99      2.64 o
   5   1   7        2.26        1.59      1.18 o
   6   1   7       81.09       81.65      3.35 o
  -8   2   7       10.76       18.15      1.30 o
  -7   2   7        2.79        3.31      0.65 o
  -6   2   7        3.31        1.75      0.40 o
  -5   2   7        0.12        0.06      0.46 o
  -4   2   7       10.56        8.05      1.41 o
  -3   2   7       31.28       35.54      2.24 o
  -2   2   7       75.12       69.14      1.61 o
  -1   2   7      355.09      336.50      4.37 o
   0   2   7        3.35        2.76      0.33 o
   1   2   7      217.84      223.79      3.82 o
   2   2   7       44.16       40.13      1.43 o
   3   2   7        1.33       25.63      1.83 o
   4   2   7       23.32       22.15      2.27 o
   5   2   7        1.52        0.98      1.19 o
  -8   3   7       12.52        8.43      0.86 o
  -7   3   7       92.49       88.13      2.18 o
  -6   3   7       81.28       72.97      5.24 o
  -5   3   7       27.85       22.56      2.54 o
  -4   3   7       10.89        7.15      1.47 o
  -3   3   7      318.67      310.54      5.70 o
  -2   3   7      402.27      397.25      5.96 o
  -1   3   7      843.04      871.31     11.11 o
   0   3   7       21.56       19.94      0.86 o
   1   3   7        1.42        2.96      0.64 o
   2   3   7      109.33      106.82      2.92 o
   3   3   7       10.89       13.24      1.72 o
   4   3   7        0.70        0.49      1.15 o
  -8   4   7        3.27        7.22      0.99 o
  -7   4   7       27.83       29.28      1.47 o
  -6   4   7        1.55        0.42      1.32 o
  -5   4   7       29.25       26.42      3.11 o
  -4   4   7        4.20        0.66      1.85 o
  -3   4   7        0.32        0.13      0.27 o
  -2   4   7       42.78       41.58      1.05 o
  -1   4   7      129.61      131.46      2.37 o
   0   4   7       10.16       22.13      2.31 o
   1   4   7      134.22      141.61      3.11 o
   2   4   7        1.29        2.42      0.92 o
   3   4   7        1.13        1.81      1.21 o
   4   4   7        1.27        5.02      1.65 o
  -8   5   7       31.75       23.54      3.23 o
  -7   5   7      103.20       95.15      2.77 o
  -6   5   7       63.48       55.59      5.12 o
  -5   5   7       16.19       14.76      0.70 o
  -4   5   7       53.00       49.29      1.23 o
  -3   5   7       87.23       87.54      1.58 o
  -2   5   7       61.20       68.26      1.59 o
  -1   5   7      178.81      180.22      3.30 o
   0   5   7        9.07       12.41      1.35 o
   1   5   7        0.03       -0.06      0.81 o
   2   5   7       16.57       18.01      2.20 o
   3   5   7       10.79        9.65      1.93 o
  -7   6   7       34.71       34.95      3.97 o
  -6   6   7        0.04        0.04      1.20 o
  -5   6   7       36.19       32.37      1.48 o
  -4   6   7        0.01        0.07      0.53 o
  -3   6   7        7.47        7.78      0.79 o
  -2   6   7        8.31       10.48      0.93 o
  -1   6   7       52.83       55.22      2.21 o
   0   6   7        0.51        0.58      0.91 o
   1   6   7       75.76       72.88      5.09 o
  -6   7   7       12.50        8.63      1.51 o
  -5   7   7        2.51        5.59      0.89 o
  -4   7   7       35.67       34.60      3.02 o
  -3   7   7       13.77       17.01      1.47 o
  -2   7   7        0.70        1.98      1.19 o
  -1   7   7       28.32       44.07      3.92 o
   0   7   7        0.40        1.23      1.85 o
  -5   8   7        1.93        0.83      0.85 o
  -4   8   7        0.52       -0.62      0.72 o
  -3   8   7        0.76        3.31      1.11 o
  -2   8   7        0.41        0.36      1.62 o
   3  -8   8       44.12       46.68      3.22 o
   0  -7   8        0.47        1.77      1.28 o
   1  -7   8       16.06       15.51      1.69 o
   2  -7   8       39.02       40.86      2.47 o
   3  -7   8       20.04       15.49      2.13 o
   4  -7   8       22.87       24.49      2.50 o
   5  -7   8       15.63       13.45      2.10 o
  -2  -6   8       14.01       11.38      1.92 o
  -1  -6   8       16.28       14.92      1.94 o
   0  -6   8       22.67       26.41      2.38 o
   1  -6   8       36.17       35.77      2.25 o
   2  -6   8       81.91       80.31      3.16 o
   3  -6   8       72.49       67.62      3.02 o
   4  -6   8      162.42      162.66      4.91 o
   5  -6   8       10.46        9.51      1.67 o
   6  -6   8       38.52       39.60      3.12 o
  -3  -5   8       13.21       12.45      1.88 o
  -2  -5   8       23.32       20.99      2.14 o
  -1  -5   8        0.03       -0.78      0.86 o
   0  -5   8        0.16        0.40      0.72 o
   1  -5   8       12.69       10.88      1.18 o
   2  -5   8       85.92      100.34      3.39 o
   3  -5   8       98.91       96.33      2.97 o
   4  -5   8       52.91       51.71      2.63 o
   5  -5   8       57.80       48.07      2.61 o
   6  -5   8       89.25       82.51      3.46 o
   7  -5   8        1.32        3.89      2.06 o
  -4  -4   8       28.92       24.43      2.51 o
  -3  -4   8      212.44      225.25      5.64 o
  -2  -4   8        3.80        5.73      0.92 o
  -1  -4   8        5.66        4.41      0.83 o
   0  -4   8      485.42      475.80      6.62 o
   1  -4   8      153.52      142.69      2.68 o
   2  -4   8        2.52        1.76      0.50 o
   3  -4   8      134.11      127.00      3.22 o
   4  -4   8      112.07      111.86      3.17 o
   5  -4   8       46.97       40.53      2.28 o
   6  -4   8       12.16       13.45      1.64 o
   7  -4   8       11.65       15.22      2.87 o
  -5  -3   8        1.87        1.19      1.75 o
  -4  -3   8        1.77        1.06      0.82 o
  -3  -3   8       44.25       47.85      1.76 o
  -2  -3   8       27.78       27.18      1.31 o
  -1  -3   8       20.25       21.10      1.19 o
   0  -3   8       22.46       20.00      1.01 o
   1  -3   8        1.87       16.64      1.81 o
   2  -3   8      325.57      297.32      4.45 o
   3  -3   8       64.23       83.56      1.95 o
   4  -3   8      198.36      187.44      5.92 o
   5  -3   8        0.98        0.24      0.66 o
   6  -3   8       59.43       49.34      2.61 o
   7  -3   8        7.63        5.79      1.62 o
  -6  -2   8        3.86        2.67      1.54 o
  -5  -2   8       10.24       10.69      1.25 o
  -4  -2   8        2.28        2.83      0.61 o
  -3  -2   8      300.62      309.83      5.62 o
  -2  -2   8        0.17        0.10      0.40 o
  -1  -2   8        5.03       11.77      0.73 o
   0  -2   8      917.73      882.06     10.79 o
   1  -2   8      372.73      349.13      4.49 o
   2  -2   8       48.92       46.61      1.28 o
   3  -2   8      113.51      117.43      3.84 o
   4  -2   8       27.86       27.47      1.86 o
   5  -2   8       52.13       44.29      2.27 o
   6  -2   8        9.68        9.01      1.47 o
   7  -2   8        0.77        2.51      1.43 o
  -6  -1   8        2.11        1.32      0.73 o
  -5  -1   8        0.23        0.22      0.58 o
  -4  -1   8       58.36       60.39      1.57 o
  -3  -1   8      211.06      225.25      3.39 o
  -2  -1   8      255.17      268.74      3.87 o
  -1  -1   8        2.79        0.96      0.36 o
   0  -1   8        0.44        0.55      0.30 o
   1  -1   8      386.39      365.18      4.58 o
   2  -1   8      265.11      250.47      4.02 o
   3  -1   8      312.36      302.88      5.06 o
   4  -1   8      308.61      306.50      6.53 o
   5  -1   8        1.43        0.97      0.82 o
   6  -1   8        5.10        2.27      1.15 o
  -7   0   8       11.79       14.65      1.39 o
  -6   0   8        0.56        0.13      0.56 o
  -5   0   8       32.62       32.17      1.23 o
  -4   0   8        0.17        0.61      0.32 o
  -3   0   8      117.38      104.54      1.84 o
  -2   0   8        0.87       18.92      0.93 o
  -1   0   8      165.76      212.03      3.07 o
   0   0   8      464.23      449.82      6.04 o
   1   0   8     1215.61     1232.83     14.60 o
   2   0   8       12.70       30.15      1.09 o
   3   0   8      355.23      334.63      5.31 o
   4   0   8      123.90      132.01      4.68 o
   5   0   8      101.23       90.45      4.02 o
   6   0   8        1.50        0.83      1.08 o
  -7   1   8       60.09       53.56      2.05 o
  -6   1   8       18.25       21.66      1.18 o
  -5   1   8       59.63       57.13      1.41 o
  -4   1   8       14.30       18.09      0.69 o
  -3   1   8        9.71       14.09      0.60 o
  -2   1   8      261.91      265.04      3.75 o
  -1   1   8      176.49      233.63      2.96 o
   0   1   8        0.17        0.21      0.24 o
   1   1   8      382.61      346.99      5.41 o
   2   1   8       40.71       36.41      1.21 o
   3   1   8      294.88      285.19      4.60 o
   4   1   8      109.91      104.20      3.40 o
   5   1   8       11.59        8.88      1.39 o
  -7   2   8        3.95        4.11      0.66 o
  -6   2   8        0.84        0.57      0.37 o
  -5   2   8        3.28        3.02      1.26 o
  -4   2   8        0.36       -0.18      0.72 o
  -3   2   8      159.89      153.47      2.97 o
  -2   2   8       79.98       75.86      1.85 o
  -1   2   8        3.15       10.41      1.32 o
   0   2   8      458.31      426.23      5.37 o
   1   2   8      360.86      371.23      5.26 o
   2   2   8        0.21        0.25      0.57 o
   3   2   8      202.19      201.44      5.61 o
   4   2   8       67.26       62.10      3.36 o
   5   2   8       65.30       64.68      3.69 o
  -7   3   8       43.73       42.92      1.76 o
  -6   3   8       26.92       27.55      3.14 o
  -5   3   8      107.15      112.40      6.13 o
  -4   3   8        5.57        4.76      1.35 o
  -3   3   8       21.97       36.37      1.16 o
  -2   3   8      153.63      142.41      2.15 o
  -1   3   8      391.91      407.97      5.09 o
   0   3   8       64.27       67.50      1.57 o
   1   3   8       35.66       40.76      1.65 o
   2   3   8       54.44       55.50      2.43 o
   3   3   8       22.67       25.77      2.81 o
   4   3   8       46.47       48.42      3.41 o
  -7   4   8       18.52       14.24      2.84 o
  -6   4   8       16.71       15.23      2.63 o
  -5   4   8       12.32       12.83      2.45 o
  -4   4   8       43.80       36.02      3.71 o
  -3   4   8       16.62       16.39      0.74 o
  -2   4   8       11.75       11.11      0.55 o
  -1   4   8       17.71       18.36      0.88 o
   0   4   8      128.46      122.52      2.71 o
   1   4   8       17.47       18.89      1.37 o
   2   4   8        7.18        6.91      1.51 o
   3   4   8       22.61       26.24      2.57 o
  -7   5   8       17.52       12.54      3.20 o
  -6   5   8        1.61       -2.81      2.18 o
  -5   5   8       78.45       74.82      5.77 o
  -4   5   8       71.66       73.06      1.53 o
  -3   5   8       10.66       11.22      0.53 o
  -2   5   8      280.33      278.93      4.55 o
  -1   5   8      135.35      126.00      2.59 o
   0   5   8        0.65        0.14      0.64 o
   1   5   8        4.74        4.60      1.23 o
   2   5   8        5.93        6.65      1.64 o
  -7   6   8        8.30        9.05      1.35 o
  -6   6   8        5.01        4.52      1.66 o
  -5   6   8       11.33        7.87      0.83 o
  -4   6   8       25.56       24.45      1.18 o
  -3   6   8        4.04        3.04      0.69 o
  -2   6   8        0.19        0.51      0.94 o
  -1   6   8        0.03       -1.14      0.97 o
   0   6   8       20.14       24.38      4.93 o
   1   6   8        1.80        2.39      1.41 o
  -6   7   8        1.17       -1.00      0.68 o
  -5   7   8       35.98       31.75      1.91 o
  -4   7   8       29.74       32.47      2.82 o
  -3   7   8        1.85        3.42      0.97 o
  -2   7   8      144.98      148.99      9.33 o
  -1   7   8       23.00       19.27      3.08 o
   0  -7   9        0.01       -0.97      1.15 o
   1  -7   9       43.11       47.64      3.09 o
   2  -7   9        8.38       10.50      1.65 o
   3  -7   9      157.15      158.14      4.98 o
   4  -7   9        0.38        0.11      1.42 o
   5  -7   9        6.39        8.29      1.95 o
  -2  -6   9       13.31       10.11      1.92 o
  -1  -6   9        6.58        8.00      1.63 o
   0  -6   9        9.36        9.23      1.63 o
   1  -6   9        1.12        1.41      1.00 o
   2  -6   9      104.98      106.89      3.75 o
   3  -6   9        0.19        0.55      1.17 o
   4  -6   9        0.25        3.51      3.15 o
   5  -6   9       29.42       32.58      4.03 o
   6  -6   9        0.54        1.82      1.49 o
  -3  -5   9      109.86      111.44      6.49 o
  -2  -5   9       12.19       14.44      1.92 o
  -1  -5   9       62.05       59.40      2.82 o
   0  -5   9        0.02        0.25      0.74 o
   1  -5   9       15.80       16.38      1.39 o
   2  -5   9        0.49        2.16      1.12 o
   3  -5   9      204.60      206.62      5.52 o
   4  -5   9        3.06        7.70      1.46 o
   5  -5   9        4.19        2.36      1.23 o
   6  -5   9      104.89       99.25      3.90 o
  -4  -4   9       24.42       23.85      2.54 o
  -3  -4   9      155.72      147.64      5.32 o
  -2  -4   9       71.59       68.70      2.84 o
  -1  -4   9       54.30       51.55      2.34 o
   0  -4   9      172.93      184.25      4.10 o
   1  -4   9        0.25        0.79      0.61 o
   2  -4   9      696.88      703.88      9.45 o
   3  -4   9       36.46       41.33      2.03 o
   4  -4   9      175.96      189.38      5.19 o
   5  -4   9       77.30       78.18      3.22 o
   6  -4   9       11.83       12.11      1.69 o
  -5  -3   9       11.01        9.93      1.80 o
  -4  -3   9       54.04       50.14      4.10 o
  -3  -3   9      255.74      263.09      5.30 o
  -2  -3   9        2.71        3.04      0.73 o
  -1  -3   9      249.10      235.48      4.34 o
   0  -3   9       56.38       57.88      1.68 o
   1  -3   9       54.68       50.19      1.45 o
   2  -3   9        0.95        1.74      0.51 o
   3  -3   9        0.78        0.91      0.46 o
   4  -3   9       14.75       14.29      1.32 o
   5  -3   9      185.49      161.75      4.80 o
   6  -3   9      172.84      157.26      4.95 o
  -6  -2   9        4.58        1.94      1.44 o
  -5  -2   9       18.48       20.88      1.64 o
  -4  -2   9      336.66      341.20      6.55 o
  -3  -2   9      648.13      678.32      9.29 o
  -2  -2   9       36.19       32.71      1.20 o
  -1  -2   9      141.69      146.88      2.76 o
   0  -2   9       12.76       15.83      0.79 o
   1  -2   9       71.22       84.98      1.79 o
   2  -2   9      751.53      726.61      9.51 o
   3  -2   9       50.84       71.92      2.05 o
   4  -2   9      470.97      455.63      8.52 o
   5  -2   9       36.82       51.46      2.58 o
   6  -2   9       63.79       56.20      2.92 o
  -6  -1   9        3.23        4.61      0.92 o
  -5  -1   9        9.79        9.15      0.91 o
  -4  -1   9      230.21      227.91      3.58 o
  -3  -1   9      234.94      224.78      3.45 o
  -2  -1   9      124.49      126.96      2.23 o
  -1  -1   9       41.06       37.23      1.12 o
   0  -1   9        0.58        1.34      0.35 o
   1  -1   9       12.34       20.31      0.91 o
   2  -1   9       72.20       78.07      1.85 o
   3  -1   9       24.53       25.38      1.20 o
   4  -1   9        0.38        0.04      0.90 o
   5  -1   9      151.68      123.32      4.16 o
   6  -1   9      137.07      129.65      4.56 o
  -7   0   9       12.46       11.89      1.24 o
  -6   0   9        2.45        0.61      0.61 o
  -5   0   9        3.26        4.61      0.72 o
  -4   0   9      658.85      641.10      8.80 o
  -3   0   9     1087.87     1092.75     13.67 o
  -2   0   9      396.89      373.64      5.04 o
  -1   0   9       53.56       42.92      1.08 o
   0   0   9      162.42      162.30      2.63 o
   1   0   9        9.55        7.88      0.60 o
   2   0   9       54.51       51.33      1.48 o
   3   0   9      170.74      159.49      3.14 o
   4   0   9      106.30      106.21      3.64 o
   5   0   9       31.57       32.52      2.41 o
   6   0   9        4.69        3.92      1.33 o
  -7   1   9        2.42        1.95      0.69 o
  -6   1   9       67.75       72.07      2.12 o
  -5   1   9       84.09       76.88      1.72 o
  -4   1   9       78.44       76.46      1.63 o
  -3   1   9      554.07      544.96      7.76 o
  -2   1   9       25.91       33.55      1.35 o
  -1   1   9       74.52       66.83      1.32 o
   0   1   9       41.48       49.88      1.18 o
   1   1   9        7.25        9.49      0.66 o
   2   1   9      288.75      295.58      5.72 o
   3   1   9       65.86       64.11      2.21 o
   4   1   9       58.50       55.59      3.62 o
   5   1   9       11.21        9.68      1.50 o
  -7   2   9       85.98       81.41      2.13 o
  -6   2   9        0.50        1.66      0.52 o
  -5   2   9       96.36       97.50      5.59 o
  -4   2   9      384.37      359.67     14.15 o
  -3   2   9      146.73      132.43      3.31 o
  -2   2   9      168.15      150.88      2.35 o
  -1   2   9      441.57      450.15      6.49 o
   0   2   9       16.80       16.30      0.83 o
   1   2   9      178.94      180.16      3.38 o
   2   2   9       36.02       30.02      1.39 o
   3   2   9       37.40       37.09      2.01 o
   4   2   9       49.88       48.01      2.47 o
   5   2   9       11.05       12.67      1.74 o
  -7   3   9        1.23        3.09      0.79 o
  -6   3   9       54.93       53.19      4.25 o
  -5   3   9       43.09       48.35      3.59 o
  -4   3   9        0.19       -1.88      1.26 o
  -3   3   9      426.58      409.56      6.41 o
  -2   3   9       95.32       88.72      1.69 o
  -1   3   9       75.45       64.86      1.46 o
   0   3   9        3.62        3.82      0.48 o
   1   3   9       17.47       20.22      1.70 o
   2   3   9       37.55       38.71      2.14 o
   3   3   9        5.82        6.69      1.58 o
   4   3   9       13.72       12.27      2.06 o
  -7   4   9       20.70       17.20      3.08 o
  -6   4   9        0.81        0.84      1.62 o
  -5   4   9       25.63       21.00      2.96 o
  -4   4   9      166.01      178.58      8.08 o
  -3   4   9       23.23       20.73      1.58 o
  -2   4   9       67.99       82.69      3.16 o
  -1   4   9      268.00      273.15      4.19 o
   0   4   9        0.61        1.02      0.60 o
   1   4   9      200.88      215.40      5.65 o
   2   4   9       44.16       45.02      2.89 o
   3   4   9        1.78        2.30      1.42 o
  -6   5   9        0.31       -3.50      2.33 o
  -5   5   9        2.90       -1.47      2.57 o
  -4   5   9       22.60       22.88      1.61 o
  -3   5   9      134.42      134.06      2.97 o
  -2   5   9       22.08       18.38      1.01 o
  -1   5   9        4.07        1.97      0.84 o
   0   5   9        5.59        3.16      0.94 o
   1   5   9        9.42        7.10      1.60 o
   2   5   9        5.41        7.31      1.79 o
  -6   6   9        5.34        5.21      0.83 o
  -5   6   9        2.54        1.04      0.63 o
  -4   6   9       24.72       32.27      1.87 o
  -3   6   9       42.75       41.65      1.88 o
  -2   6   9       15.60       17.21      1.46 o
  -1   6   9        6.85        6.39      1.69 o
   0   6   9        0.20        0.09      1.71 o
   1   6   9       15.28       14.60      3.11 o
  -6   7   9        1.77        1.91      1.17 o
  -5   7   9        0.00       -0.88      0.67 o
  -4   7   9        4.97        3.55      0.94 o
  -3   7   9       46.78       54.58      3.24 o
  -2   7   9        7.66        7.00      1.60 o
  -1   7   9        0.18        0.54      1.65 o
   1  -7  10        0.38       -0.40      1.53 o
   2  -7  10      124.12      130.36      5.18 o
   3  -7  10       38.81       38.99      3.26 o
   4  -7  10        1.05        0.44      1.49 o
  -1  -6  10        0.25       -0.81      1.33 o
   0  -6  10       36.92       34.34      2.72 o
   1  -6  10       15.06       16.67      1.74 o
   2  -6  10       76.52       76.60      3.25 o
   3  -6  10       61.98       54.95      3.45 o
   4  -6  10       21.93       24.15      2.75 o
   5  -6  10        0.21        0.83      1.36 o
  -3  -5  10       48.74       48.11      4.43 o
  -2  -5  10       42.40       45.15      2.89 o
  -1  -5  10       77.30       78.88      3.59 o
   0  -5  10       10.19       10.50      1.35 o
   1  -5  10       89.92       89.37      3.37 o
   2  -5  10      408.01      400.83      8.83 o
   3  -5  10      159.66      164.84      4.87 o
   4  -5  10        4.94        7.21      1.86 o
   5  -5  10       79.51       83.10      3.88 o
   6  -5  10       23.88       23.58      2.59 o
  -4  -4  10       53.69       50.58      3.35 o
  -3  -4  10       29.80       25.08      5.16 o
  -2  -4  10        0.01       -0.75      0.84 o
  -1  -4  10       30.49       34.72      2.18 o
   0  -4  10       12.13       10.81      1.09 o
   1  -4  10      161.82      161.89      3.56 o
   2  -4  10       14.45       15.54      1.45 o
   3  -4  10       28.20       25.17      2.04 o
   4  -4  10      105.59      102.58      3.86 o
   5  -4  10        4.12        4.72      1.30 o
   6  -4  10        6.37        2.91      1.52 o
  -5  -3  10        3.70        0.68      1.50 o
  -4  -3  10      114.13      116.79      4.76 o
  -3  -3  10       73.00       71.00      2.57 o
  -2  -3  10      130.43      129.79      3.02 o
  -1  -3  10      246.43      244.99      4.58 o
   0  -3  10        0.26        0.19      0.56 o
   1  -3  10      555.17      550.34      8.08 o
   2  -3  10      404.46      401.12      6.08 o
   3  -3  10      775.29      765.22     13.12 o
   4  -3  10        1.16        1.96      0.98 o
   5  -3  10        4.63        4.65      1.20 o
   6  -3  10       16.00       14.89      1.82 o
  -5  -2  10        1.19        1.51      1.19 o
  -4  -2  10       86.44       92.20      4.16 o
  -3  -2  10      102.07       98.71      2.84 o
  -2  -2  10       89.22       83.12      1.95 o
  -1  -2  10       60.88       67.74      2.53 o
   0  -2  10      218.75      217.28      3.32 o
   1  -2  10      578.68      580.80      8.34 o
   2  -2  10       30.25       33.88      1.35 o
   3  -2  10       54.25       59.75      1.98 o
   4  -2  10      185.15      175.49      4.91 o
   5  -2  10       63.37       68.40      3.05 o
   6  -2  10       95.22       90.11      4.08 o
  -6  -1  10        0.24        2.75      1.73 o
  -5  -1  10        0.46        0.10      0.56 o
  -4  -1  10      153.16      160.68      4.30 o
  -3  -1  10        6.21        5.37      0.82 o
  -2  -1  10       23.87       31.98      1.59 o
  -1  -1  10        4.84        1.87      0.44 o
   0  -1  10       61.31       58.92      1.36 o
   1  -1  10      130.14      119.28      2.59 o
   2  -1  10      388.56      373.08      5.75 o
   3  -1  10      337.00      333.89      6.57 o
   4  -1  10        0.31       -0.68      0.73 o
   5  -1  10       23.00       18.92      1.89 o
   6  -1  10        9.66       12.46      1.79 o
  -6   0  10        0.59        0.78      0.65 o
  -5   0  10        2.09        2.68      0.67 o
  -4   0  10      477.09      501.25      7.50 o
  -3   0  10      183.96      165.66      2.59 o
  -2   0  10       97.97       99.62      1.82 o
  -1   0  10       11.48       11.52      0.73 o
   0   0  10      647.81      668.81      8.10 o
   1   0  10      158.85      145.77      2.92 o
   2   0  10      241.01      244.90      5.21 o
   3   0  10       42.63       38.96      1.82 o
   4   0  10        3.63        8.00      1.25 o
   5   0  10       21.92       21.61      2.09 o
  -7   1  10        7.87        5.38      0.85 o
  -6   1  10       19.97       20.87      1.04 o
  -5   1  10       21.03       20.83      1.04 o
  -4   1  10      627.90      628.73      9.72 o
  -3   1  10       45.09       38.26      2.81 o
  -2   1  10      133.38      131.43      2.28 o
  -1   1  10       13.93       10.79      0.66 o
   0   1  10       56.54       53.54      1.48 o
   1   1  10       70.49       66.28      1.81 o
   2   1  10      269.25      262.54      4.87 o
   3   1  10       73.08       69.90      2.80 o
   4   1  10        2.14        1.74      1.20 o
   5   1  10       76.35       69.09      3.92 o
  -7   2  10       58.90       61.99      2.49 o
  -6   2  10       10.25       12.75      1.21 o
  -5   2  10       60.14       61.63      4.19 o
  -4   2  10     1063.69     1054.14     37.97 o
  -3   2  10      678.39      638.06      9.82 o
  -2   2  10        2.46        2.09      0.37 o
  -1   2  10       40.30       60.45      1.48 o
   0   2  10      174.31      164.32      2.58 o
   1   2  10      136.03      134.48      3.25 o
   2   2  10       55.97       53.53      2.06 o
   3   2  10       57.35       57.98      2.57 o
   4   2  10        1.11        0.95      1.02 o
  -6   3  10       16.43       12.12      2.21 o
  -5   3  10        9.66        7.93      1.80 o
  -4   3  10      836.25      860.22     31.02 o
  -3   3  10       25.82       22.24      0.89 o
  -2   3  10      444.17      431.96      6.21 o
  -1   3  10       45.01       66.87      1.66 o
   0   3  10       68.77       70.36      1.58 o
   1   3  10      111.76      111.61      2.42 o
   2   3  10        0.48        0.71      0.77 o
   3   3  10       75.83       70.40      3.70 o
   4   3  10       14.08       12.87      1.74 o
  -5   4  10        4.98       -0.75      2.21 o
  -4   4  10      607.91      612.95     28.08 o
  -3   4  10      250.73      237.67      4.99 o
  -2   4  10        4.59        3.86      0.46 o
  -1   4  10       39.11       39.79      1.20 o
   0   4  10       42.75       45.48      1.70 o
   1   4  10       93.97       97.12      3.90 o
   2   4  10        3.54        7.65      1.69 o
   3   4  10       85.63       91.08      6.93 o
  -4   5  10      121.72      129.25      4.97 o
  -3   5  10        0.49       -0.31      0.58 o
  -2   5  10       47.25       63.07      2.41 o
  -1   5  10       15.38       19.04      1.57 o
   0   5  10       23.86       21.01      1.80 o
   1   5  10       43.64       45.22      2.98 o
   2   5  10        2.35        2.78      1.52 o
  -6   6  10        0.42       -0.34      1.17 o
  -5   6  10       61.20       55.07      1.82 o
  -4   6  10      210.18      202.01      4.67 o
  -3   6  10        2.54        3.65      0.88 o
  -2   6  10        0.72        0.94      0.81 o
  -1   6  10        3.38        3.08      1.38 o
  -5   7  10        0.82       -0.22      0.73 o
  -4   7  10       21.38       26.32      1.71 o
  -3   7  10        5.77        6.37      1.18 o
  -2   7  10        0.36        3.04      1.35 o
   2  -7  11       62.69       65.26      3.75 o
  -1  -6  11        3.68        3.85      1.47 o
   0  -6  11       27.93       33.41      2.83 o
   1  -6  11        3.38        4.27      1.21 o
   2  -6  11        7.12        8.47      1.56 o
   3  -6  11      153.39      153.86      4.93 o
   4  -6  11       59.71       56.99      3.14 o
   5  -6  11       20.60       23.39      2.66 o
  -2  -5  11        0.70       -0.45      1.41 o
  -1  -5  11       32.46       37.10      4.26 o
   0  -5  11       34.22       34.87      2.12 o
   1  -5  11      186.64      185.92      5.11 o
   2  -5  11      254.70      249.42      6.34 o
   3  -5  11       20.33       16.10      1.88 o
   4  -5  11       21.42       21.91      2.23 o
   5  -5  11        0.60        0.32      1.29 o
  -3  -4  11       46.64       49.42      3.32 o
  -2  -4  11       59.44       56.21      2.72 o
  -1  -4  11        1.03        2.73      1.02 o
   0  -4  11       13.37       14.58      1.20 o
   1  -4  11        0.02       -0.42      0.69 o
   2  -4  11       97.69       98.64      3.55 o
   3  -4  11      405.36      387.42      8.73 o
   4  -4  11        7.31        7.23      1.49 o
   5  -4  11       24.85       22.01      2.14 o
   6  -4  11        1.20        3.05      1.55 o
  -4  -3  11        0.93       -0.91      1.12 o
  -3  -3  11       20.49       18.61      1.74 o
  -2  -3  11       15.32       14.88      1.21 o
  -1  -3  11       32.94       34.67      1.58 o
   0  -3  11      198.67      192.35      3.55 o
   1  -3  11      737.94      728.18     10.42 o
   2  -3  11     1099.82     1096.59     16.51 o
   3  -3  11      297.43      277.58      6.72 o
   4  -3  11        0.14       -1.03      0.87 o
   5  -3  11       89.15       89.75      3.60 o
   6  -3  11       42.64       44.14      2.83 o
  -5  -2  11       19.60       24.73      2.25 o
  -4  -2  11        9.67        9.41      1.29 o
  -3  -2  11       16.23       16.67      1.17 o
  -2  -2  11       26.60       21.88      1.49 o
  -1  -2  11       41.14       45.30      1.47 o
   0  -2  11        0.00        1.03      0.51 o
   1  -2  11        2.46        2.74      0.61 o
   2  -2  11      184.84      187.51      3.93 o
   3  -2  11      670.75      666.36     11.70 o
   4  -2  11        2.37        2.65      1.00 o
   5  -2  11       68.22       65.85      3.08 o
   6  -2  11       27.91       30.91      2.58 o
  -6  -1  11       49.60       60.97      5.39 o
  -5  -1  11       49.84       45.87      2.11 o
  -4  -1  11       34.00       40.73      1.82 o
  -3  -1  11      204.97      195.65      3.22 o
  -2  -1  11        5.61        8.37      1.14 o
  -1  -1  11       49.16       49.29      1.95 o
   0  -1  11       77.63       75.48      1.60 o
   1  -1  11      330.73      318.77      5.45 o
   2  -1  11     1193.39     1169.21     17.16 o
   3  -1  11      115.74      107.33      3.11 o
   4  -1  11        1.45        0.77      0.86 o
   5  -1  11       96.63       95.51      3.77 o
  -6   0  11       28.92       26.31      1.43 o
  -5   0  11       44.03       48.94      1.91 o
  -4   0  11        0.87        6.36      0.78 o
  -3   0  11        1.04        0.43      0.37 o
  -2   0  11       15.78       21.94      0.95 o
  -1   0  11      304.72      280.00      4.48 o
   0   0  11       49.98       64.05      1.40 o
   1   0  11      266.98      258.63      4.60 o
   2   0  11        2.88        5.28      0.82 o
   3   0  11      166.01      162.39      4.04 o
   4   0  11       53.66       55.69      2.71 o
   5   0  11       20.58       17.75      2.05 o
  -6   1  11        1.15        1.74      0.61 o
  -5   1  11       71.62       64.51      2.22 o
  -4   1  11        3.51        4.11      0.74 o
  -3   1  11      139.57      121.32      2.98 o
  -2   1  11        1.25        0.78      1.14 o
  -1   1  11       17.15       17.31      1.64 o
   0   1  11       26.80       22.73      1.08 o
   1   1  11      187.74      189.16      3.67 o
   2   1  11      465.77      456.16      8.38 o
   3   1  11       10.04        6.77      1.68 o
   4   1  11       19.30       20.51      2.06 o
  -7   2  11       12.05       11.46      2.45 o
  -6   2  11       16.96       13.98      1.14 o
  -5   2  11      339.44      348.18     14.21 o
  -4   2  11       42.12       44.89      1.03 o
  -3   2  11      120.00      115.71      2.33 o
  -2   2  11       61.31       49.80      1.27 o
  -1   2  11        7.00        7.60      0.64 o
   0   2  11        0.09        1.27      0.35 o
   1   2  11       86.90       86.31      2.62 o
   2   2  11        1.12        1.01      0.93 o
   3   2  11       44.20       43.27      2.91 o
   4   2  11       43.94       44.19      3.28 o
  -3   3  11      120.39      133.77      3.64 o
  -2   3  11      105.64      101.83      2.02 o
   0   3  11      178.92      162.31      3.28 o
   1   3  11      110.61      119.98      3.45 o
   2   3  11      342.08      330.74      9.01 o
   3   3  11        1.85        2.52      1.16 o
  -4   4  11      158.36      144.23      4.02 o
  -3   4  11       52.62       49.97      1.77 o
  -2   4  11       12.45       12.04      1.12 o
  -1   4  11       13.94       13.58      0.97 o
   0   4  11        2.13        8.70      1.82 o
   1   4  11        0.08       -0.08      1.17 o
   2   4  11        2.04        1.88      1.09 o
  -5   5  11      128.25      111.23      4.52 o
  -4   5  11       75.61       83.64      2.35 o
  -3   5  11       86.17       82.78      2.57 o
  -2   5  11        0.01       10.38      1.18 o
  -1   5  11       10.26        9.67      1.30 o
   0   5  11       32.79       32.40      3.19 o
   1   5  11       17.52       20.19      3.50 o
  -5   6  11       70.45       70.27      2.10 o
  -4   6  11       94.86       92.09      2.78 o
  -3   6  11        4.69        4.80      0.98 o
  -2   6  11        1.61        1.61      0.92 o
  -1   6  11        9.12       10.05      2.18 o
   0   6  11        2.07        4.07      2.24 o
   0  -6  12       48.48       49.92      7.25 o
   1  -6  12        3.88        6.21      2.52 o
   2  -6  12       25.62       28.64      2.34 o
   3  -6  12       20.92       17.86      2.12 o
   4  -6  12       59.10       67.44      4.16 o
  -2  -5  12        2.91        2.09      1.80 o
  -1  -5  12        7.85        7.85      1.65 o
   0  -5  12        0.12        0.55      1.17 o
   1  -5  12       37.65       39.79      2.38 o
   2  -5  12        2.08        1.25      1.13 o
   3  -5  12        0.94        1.08      1.30 o
   4  -5  12        2.71        0.95      1.92 o
   5  -5  12       61.40       62.09      3.75 o
  -3  -4  12       26.68       27.63      2.76 o
  -2  -4  12       78.23       75.74      4.10 o
  -1  -4  12        9.27        9.32      1.40 o
   0  -4  12      347.88      348.01      6.83 o
   1  -4  12        0.24        2.80      0.93 o
   2  -4  12        1.99        0.52      1.10 o
   3  -4  12       51.27       52.55      2.81 o
   4  -4  12       26.28       23.61      2.23 o
   5  -4  12        0.62        1.08      1.68 o
  -4  -3  12        2.61        2.30      1.47 o
  -3  -3  12        0.78        2.02      1.34 o
  -2  -3  12       11.89       11.54      1.43 o
  -1  -3  12        3.49        6.70      1.36 o
   0  -3  12       19.09       20.18      1.18 o
   1  -3  12       62.80       63.11      3.05 o
   2  -3  12        8.33       10.10      1.06 o
   3  -3  12       45.48       42.19      2.42 o
   4  -3  12       48.15       44.82      2.58 o
   5  -3  12      260.02      264.57      7.06 o
  -5  -2  12        1.55        0.44      2.09 o
  -4  -2  12       88.43       91.20      3.27 o
  -3  -2  12       18.16       20.10      1.51 o
  -2  -2  12       40.12       41.36      1.67 o
  -1  -2  12       37.07       39.43      1.62 o
   0  -2  12      352.79      346.89      5.45 o
   1  -2  12       16.97       22.48      1.21 o
   2  -2  12       36.08       33.00      1.76 o
   3  -2  12       22.44       20.28      1.80 o
   4  -2  12        2.65        1.17      1.29 o
   5  -2  12       13.41       12.99      1.77 o
  -5  -1  12       19.09       17.18      1.49 o
  -4  -1  12       66.50       70.90      2.63 o
  -3  -1  12       30.31       27.76      1.50 o
  -2  -1  12       37.05       49.52      2.05 o
  -1  -1  12      106.89      100.69      2.68 o
   0  -1  12        6.56        7.17      0.74 o
   1  -1  12      677.42      683.12     10.48 o
   2  -1  12       28.21       25.40      1.99 o
   3  -1  12        1.29        2.33      0.94 o
   4  -1  12       44.08       50.95      2.62 o
   5  -1  12      152.67      146.76      4.90 o
  -6   0  12       31.85       38.13      1.67 o
  -5   0  12       15.08       12.66      1.17 o
  -4   0  12      115.30      111.81      3.07 o
  -3   0  12       14.17       14.41      1.07 o
  -2   0  12       43.52       51.52      1.48 o
  -1   0  12        9.33        9.80      0.88 o
   0   0  12      219.43      243.05      3.55 o
   1   0  12        0.71        1.58      0.65 o
   2   0  12      218.15      208.17      4.60 o
   3   0  12      102.28      102.13      3.55 o
   4   0  12       30.23       33.29      2.37 o
   5   0  12        0.74       -0.49      1.05 o
  -6   1  12       87.23      101.01      2.86 o
  -5   1  12        0.36        0.17      0.56 o
  -4   1  12        4.57        4.38      0.60 o
  -3   1  12        8.38        6.79      0.64 o
  -2   1  12       25.63       49.06      3.44 o
  -1   1  12       69.04       80.17      2.16 o
   0   1  12        9.04        8.23      0.78 o
   1   1  12      888.81      882.91     13.22 o
   2   1  12      135.55      133.30      3.91 o
   3   1  12       45.39       45.62      2.44 o
   4   1  12        0.96        1.36      1.08 o
  -6   2  12       17.39       18.47      1.48 o
  -5   2  12      126.96      109.05      3.31 o
  -4   2  12       30.52       32.28      1.43 o
  -3   2  12      219.85      209.40     10.34 o
  -2   2  12       99.43      104.13      2.09 o
  -1   2  12      173.97      166.92      3.10 o
   0   2  12      286.67      303.87      5.13 o
   1   2  12       77.14       88.29      2.41 o
   2   2  12       74.74       76.98      5.57 o
   3   2  12       57.94       60.01      3.42 o
  -4   3  12       31.89       24.36      1.37 o
  -3   3  12        6.60       15.74      2.58 o
  -2   3  12       29.11       27.35      1.49 o
  -1   3  12       35.24       40.46      1.62 o
   0   3  12       86.16       89.00      2.62 o
   1   3  12      470.79      483.79     13.17 o
   2   3  12        6.41        7.91      1.69 o
   3   3  12       15.97       16.99      2.24 o
  -4   4  12        5.14        4.35      0.60 o
  -3   4  12       85.08       82.96      2.47 o
  -2   4  12       28.37       34.32      1.76 o
  -1   4  12      140.76      143.18      4.12 o
   0   4  12      127.38      146.93      5.42 o
   1   4  12      140.68      174.61     37.83 o
   2   4  12       15.60       15.65      3.17 o
  -5   5  12       15.69       14.90      1.71 o
  -4   5  12        2.29        4.94      0.74 o
  -3   5  12        1.20        1.47      0.73 o
  -2   5  12        1.09        0.91      0.81 o
  -1   5  12       16.77       15.53      1.62 o
   0   5  12       32.90       64.56      4.82 o
  -5   6  12       51.28       50.67      2.47 o
  -4   6  12        2.25        3.72      0.84 o
  -3   6  12        1.64        3.80      0.96 o
  -2   6  12        7.22       11.85      1.44 o
   2  -6  13        0.08       -0.11      2.52 o
  -1  -5  13        0.12        0.03      1.50 o
   0  -5  13       10.03       10.52      1.88 o
   1  -5  13       54.28       57.93      2.79 o
   2  -5  13       49.50       54.09      2.87 o
   3  -5  13       49.32       52.44      3.00 o
   4  -5  13       15.42       12.75      3.74 o
  -2  -4  13        0.73       -0.66      1.19 o
  -1  -4  13      240.03      234.58     13.51 o
   0  -4  13        1.03        4.88      1.31 o
   1  -4  13       62.93       57.75      2.95 o
   2  -4  13       74.16       74.24      3.21 o
   3  -4  13        3.75        5.90      1.69 o
   4  -4  13       32.02       27.66      2.46 o
  -3  -3  13        2.22        2.07      1.66 o
  -2  -3  13        9.80       12.11      1.85 o
  -1  -3  13        2.25       16.72      6.08 o
   0  -3  13        0.53        0.58      0.65 o
   1  -3  13       17.63       19.01      1.49 o
   2  -3  13       23.11       21.21      1.65 o
   3  -3  13       29.09       27.72      2.24 o
   4  -3  13       43.43       44.87      2.71 o
   5  -3  13       12.62       16.09      2.03 o
  -4  -2  13        0.16       -0.14      0.96 o
  -3  -2  13        5.71        9.34      1.30 o
  -2  -2  13       10.06       11.37      1.89 o
  -1  -2  13      374.73      344.12      9.08 o
   0  -2  13        0.01        0.44      0.52 o
   1  -2  13      138.89      140.87      3.54 o
   2  -2  13      214.56      203.94      4.68 o
   3  -2  13        2.97        2.37      1.10 o
   4  -2  13      137.81      135.95      4.48 o
   5  -2  13        0.05        0.37      1.14 o
  -5  -1  13        3.67        4.06      1.05 o
  -4  -1  13       22.98       20.94      1.63 o
  -3  -1  13        6.08        5.47      1.00 o
  -2  -1  13       75.93       70.92      2.28 o
   0  -1  13       40.92       36.61      1.45 o
   1  -1  13       43.73       42.10      1.80 o
   2  -1  13       28.93       30.26      2.84 o
   3  -1  13      110.80      108.52      4.33 o
   4  -1  13       42.49       44.31      2.63 o
  -5   0  13      113.84      111.52      4.01 o
  -4   0  13       11.99       14.18      1.25 o
  -3   0  13       66.00       63.73      2.34 o
  -2   0  13       28.48       37.86      1.86 o
  -1   0  13      138.38      127.97      3.03 o
   0   0  13       13.31       11.84      1.13 o
   1   0  13        2.21        2.40      0.70 o
   2   0  13      145.93      141.84      6.34 o
   3   0  13       12.31       11.81      1.46 o
   4   0  13       55.58       56.18      2.87 o
  -6   1  13       13.64       13.80      1.17 o
  -5   1  13       29.07       25.29      1.37 o
  -4   1  13        7.31        8.56      0.94 o
  -3   1  13        3.10        2.93      0.71 o
  -2   1  13       12.76        9.61      1.02 o
  -1   1  13        0.02        1.16      0.57 o
   0   1  13       85.40       75.84      2.31 o
   1   1  13        0.20       -0.13      0.57 o
   2   1  13       32.93       33.72      2.02 o
   3   1  13       87.90       85.31      3.33 o
   4   1  13        3.03        3.97      1.55 o
  -6   2  13        9.03       11.67      2.00 o
  -5   2  13       60.79       57.31      2.38 o
  -4   2  13       24.96       22.11      1.21 o
  -3   2  13        0.55        1.93      0.61 o
  -2   2  13       17.60       17.73      1.27 o
  -1   2  13      189.49      183.08      4.68 o
   0   2  13       13.26       10.73      1.06 o
   1   2  13        0.05        6.67      1.12 o
   2   2  13      115.19      110.72      4.50 o
   3   2  13        6.38        8.26      1.75 o
  -4   3  13       63.09       60.23      1.85 o
  -3   3  13       12.14       12.53      1.00 o
  -2   3  13       41.09       37.62      1.79 o
  -1   3  13        5.17        3.45      0.98 o
   0   3  13        6.90        5.81      1.14 o
   1   3  13       43.15       49.40      9.60 o
   2   3  13        2.21        0.90      1.82 o
  -4   4  13        2.62        2.89      0.61 o
  -3   4  13        1.68        2.68      0.72 o
  -2   4  13       29.92       29.44      1.74 o
  -1   4  13      118.36      120.15      3.82 o
   0   4  13       43.27       49.05      3.89 o
   1   4  13        1.10        2.54      1.94 o
  -5   5  13        8.28        9.72      1.06 o
  -4   5  13        0.34        0.26      0.71 o
  -3   5  13       14.20       15.32      1.33 o
  -2   5  13        0.04        1.32      0.90 o
  -1   5  13        2.13        3.39      1.41 o
  -3   6  13       21.62       23.63      1.89 o
   0  -5  14        7.73        9.48      2.48 o
   1  -5  14       11.37        9.82      1.90 o
   2  -5  14       52.07       58.84      3.31 o
   3  -5  14       54.36       59.98      4.04 o
  -2  -4  14        1.86        0.99      1.50 o
  -1  -4  14       39.12       30.37      3.74 o
   0  -4  14        0.50       -0.66      1.48 o
   1  -4  14        0.84        1.01      1.86 o
   2  -4  14       28.70       27.41      2.24 o
   3  -4  14        3.32       -0.20      2.18 o
   4  -4  14       39.82       42.26      3.92 o
  -3  -3  14        1.10        1.18      1.20 o
  -2  -3  14       23.32       21.27      2.28 o
  -1  -3  14       26.31       29.17      2.55 o
   0  -3  14        0.18        0.46      1.43 o
   1  -3  14      108.93      115.62      5.15 o
   2  -3  14       13.40       13.71      1.76 o
   3  -3  14       10.31       10.59      2.73 o
   4  -3  14       50.35       56.79      3.44 o
  -4  -2  14       10.27       13.57      2.00 o
  -3  -2  14       60.21       63.08      2.88 o
  -2  -2  14       39.51       37.52      2.17 o
  -1  -2  14      236.08      212.27      7.84 o
   0  -2  14       13.00       15.58      2.20 o
   1  -2  14        0.92        8.30      1.39 o
   2  -2  14       23.73       22.74      1.97 o
   3  -2  14       22.50       21.03      2.03 o
   4  -2  14       41.22       48.15      2.91 o
  -4  -1  14       41.90       48.82      2.40 o
  -3  -1  14       12.64       11.79      1.31 o
  -2  -1  14       10.27       11.57      1.29 o
  -1  -1  14       11.01       15.46      1.26 o
   0  -1  14       19.07       18.39      1.18 o
   1  -1  14      109.91      113.91      3.13 o
   2  -1  14       24.51       22.88      1.89 o
   3  -1  14        2.27        1.36      1.84 o
   4  -1  14       44.30       47.48      3.36 o
  -5   0  14        5.53        4.20      0.96 o
  -4   0  14       17.74       22.54      1.53 o
  -3   0  14      124.06      115.74      3.39 o
  -2   0  14       90.49       81.39      2.82 o
  -1   0  14      566.06      476.24     10.76 o
   0   0  14       82.44       80.57      2.47 o
   1   0  14       47.06       39.25      2.08 o
   2   0  14        1.09        2.98      1.19 o
   3   0  14        5.30        7.76      1.75 o
  -5   1  14        5.07        5.11      0.85 o
  -4   1  14       78.42       76.64      2.91 o
  -3   1  14       69.59       68.84      2.38 o
  -2   1  14       21.99       22.04      1.49 o
  -1   1  14       27.58       30.10      1.88 o
   0   1  14       28.22       24.76      1.50 o
   1   1  14       82.53       89.67      3.73 o
   2   1  14       65.53       59.96      3.22 o
   3   1  14        0.01        0.02      1.17 o
  -5   2  14       34.19       33.39      1.98 o
  -4   2  14       14.53       15.60      1.08 o
  -3   2  14        5.21        5.74      1.00 o
  -2   2  14       52.72       49.42      2.06 o
  -1   2  14      227.09      209.37      5.30 o
   0   2  14       36.91       36.68      2.16 o
   1   2  14        5.14        6.98      1.78 o
   2   2  14        2.56        1.91      1.88 o
  -5   3  14        0.04        7.94      1.38 o
  -4   3  14       81.05       73.61      2.19 o
  -3   3  14       30.83       31.70      1.57 o
  -2   3  14       79.46       72.56      2.64 o
  -1   3  14       13.64       16.31      1.54 o
   0   3  14        7.58        5.69      1.46 o
  -5   4  14       28.44       28.90      2.12 o
  -4   4  14        4.71        6.19      0.80 o
  -3   4  14        0.19        0.62      0.69 o
  -2   4  14       30.92       33.63      1.94 o
  -1   4  14       61.58       68.87      2.90 o
   0   4  14        8.20       27.30     12.22 o
  -4   5  14        3.30        5.04      0.85 o
  -3   5  14        6.14        6.91      1.09 o
  -2   5  14        9.98       14.36      1.56 o
  -1  -4  15       38.52       46.64      4.22 o
   0  -4  15       13.68       15.50      2.84 o
   1  -4  15       18.09       18.86      2.35 o
   2  -4  15       32.79       33.03      2.47 o
  -2  -3  15       29.02       29.44      5.19 o
  -1  -3  15        3.00        6.18      2.06 o
   0  -3  15       53.79       46.19      4.07 o
   1  -3  15       30.46       29.83      2.64 o
   2  -3  15       32.97       36.94      3.03 o
   3  -3  15      128.47      138.16      5.86 o
  -3  -2  15        2.24        2.26      1.20 o
  -2  -2  15        5.47        5.95      1.45 o
  -1  -2  15       40.99       48.18      5.36 o
   0  -2  15       25.04       25.73      3.35 o
   1  -2  15       15.49       15.63      1.99 o
   2  -2  15       48.78       55.28      3.52 o
   3  -2  15        7.24       10.60      1.93 o
  -4  -1  15       43.19       53.96      2.63 o
  -3  -1  15        1.72        0.90      1.26 o
  -2  -1  15        3.41        6.85      1.14 o
  -1  -1  15        8.30       11.86      1.34 o
   0  -1  15       45.80       44.34      3.86 o
   1  -1  15        4.64        5.55      1.36 o
   2  -1  15       17.04       20.09      2.26 o
   3  -1  15      106.60      109.47      7.99 o
  -4   0  15        0.00        2.93      0.92 o
  -3   0  15        3.57        1.87      1.04 o
  -2   0  15       54.77       49.28      2.26 o
  -1   0  15       41.20       44.88      2.19 o
   0   0  15        5.81        9.35      1.48 o
   1   0  15       33.04       33.04      3.91 o
   2   0  15       47.54       51.62      3.05 o
   3   0  15        0.09        0.89      1.27 o
  -5   1  15       20.52       25.59      1.52 o
  -4   1  15       22.19       31.04      1.71 o
  -3   1  15        6.69        6.57      0.95 o
  -2   1  15        0.82        2.48      0.76 o
  -1   1  15        0.68        3.06      0.96 o
   0   1  15       42.34       44.82      2.81 o
   1   1  15        0.34        1.67      3.08 o
   2   1  15        5.03        3.35      1.91 o
  -5   2  15       21.37       21.90      1.27 o
  -4   2  15        0.09        1.12      0.59 o
  -3   2  15        1.95        3.59      0.74 o
  -2   2  15      137.17      125.62      4.75 o
  -1   2  15        1.70        3.36      0.93 o
   0   2  15        8.58        7.97      1.55 o
  -5   3  15       18.06       22.52      1.66 o
  -4   3  15        1.29        2.79      0.64 o
  -3   3  15       19.62       19.31      1.39 o
  -2   3  15        8.52        9.43      1.21 o
  -1   3  15        0.01        1.35      0.88 o
   0   3  15       68.94       76.57      7.03 o
   1   3  15        0.60        0.18      1.91 o
  -4   4  15        0.16        1.27      0.66 o
  -3   4  15        0.23        0.44      0.74 o
  -2   4  15       82.55       80.44      3.02 o
  -1   4  15        0.47        2.45      2.44 o
  -1  -3  16        4.77        8.55      3.81 o
   0  -3  16        0.78        1.11      1.65 o
   1  -3  16       87.78      102.26      6.52 o
   2  -3  16        9.51        8.23      1.86 o
  -2  -2  16       15.90       15.58      4.34 o
  -1  -2  16        0.96        2.69      1.71 o
   0  -2  16       28.30       22.56      3.29 o
   1  -2  16       76.64       79.10      5.65 o
   2  -2  16        3.82        5.25      1.59 o
  -3  -1  16       16.23       16.73      1.58 o
  -2  -1  16       59.46       55.95      8.90 o
  -1  -1  16        2.88        5.57      3.07 o
   0  -1  16        4.28       22.86      2.75 o
   1  -1  16       91.15       99.33      6.25 o
   2  -1  16       23.77       27.52      3.92 o
  -3   0  16        2.95        5.23      1.01 o
  -2   0  16       12.17       13.33      1.38 o
  -1   0  16        0.72        1.21      0.82 o
   0   0  16       34.47       44.09      7.08 o
   1   0  16       81.36      131.28      6.73 o
   2   0  16        2.63        3.23      2.12 o
  -4   1  16        1.85        2.11      0.77 o
  -3   1  16        2.21        5.16      0.91 o
  -2   1  16       75.06       73.69      2.93 o
  -1   1  16        0.01        1.25      0.77 o
   0   1  16       16.56       12.57      1.74 o
  -4   2  16       16.29       22.37      1.73 o
  -3   2  16        8.24        5.63      0.90 o
  -2   2  16        0.56        0.88      0.79 o
  -1   2  16        0.01        2.91      0.92 o
   0   2  16       18.40       17.32      3.02 o
  -3   3  16        0.08        4.38      0.91 o
  -2   3  16       45.56       48.69      2.36 o
  -1   3  16        0.14        4.70      1.25 o
   0  -2  17        0.01       -0.48      1.47 o
  -2  -1  17       20.51       20.58      2.90 o
  -1  -1  17        6.67       21.27     10.19 o
   0  -1  17       67.78      142.59      7.06 o
   1  -1  17        4.25        4.34      2.12 o
  -2   0  17       75.05       73.13      6.93 o
  -1   0  17       36.74       51.04     11.64 o
   0   0  17        0.08       -0.63      1.44 o
   1   0  17       47.62       51.46      4.76 o
  -2   1  17       24.31       28.99      4.65 o
  -1   1  17        5.83        6.52      1.33 o
   0   1  17       86.41      121.32     23.05 o
  -2   2  17       33.83       32.36      2.06 o
  -1   2  17       19.23       16.93      2.78 o
 
